# Supplementary material for: Adductome-based identification of lysine monomethylation as a key post-translational protein modification in autoimmune diseases
Source: J Biol Chem. 2025 Sep 4;301(10):110684. doi: 10.1016/j.jbc.2025.110684 (PMC12509770; doi:10.1016/j.jbc.2025.110684)
Supplement: Supporting Tables [file mmc1.xlsx]

## Sheet: Info
	Supporting Information
	Adductome-based identification of lysine mono-methylation as a key post-translational protein modification in autoimmune diseases
	Kosuke Yamaguchi1, You-Yun Hu1, Kaito Kawajiri1, Masanori Itakura1, Fumie Nakashima2, Takahiro Shibata2, and Koji Uchida1*
	1. Graduate School of Agricultural and Life Sciences, The University of Tokyo, Tokyo, Japan
	2. Graduate School of Bioagricultural Sciences, Nagoya University, Nagoya, Japan
	*To whom correspondence should be addressed: Koji Uchida, Ph.D., email: a-uchida@g.ecc.u-tokyo.ac.jp;
	File Name: Supporting Tables
	Description: 3 Supporting Tables
	Table S1 Identification of lysine monomethylated proteins from band B.
	Table S2 Identification of lysine monomethylated proteins from band A.
	Table S3 Primers used for the qPCR.

## Sheet: Table S1
Protein FDR Confidence: Combined	Master	Accession	Description	FASTA Title Lines	Contaminant	Coverage [%]	# Peptides	# Isoforms	# PSMs	# Protein Unique Peptides	# Unique Peptides	# AAs	MW [kDa]	calc. pI	# PSMs (by Search Engine): B3(B1) Sequest HT	Abundances (Scaled): F1: Sample, A1	Abundances (Scaled): F3: Sample, A2	Abundances (Scaled): F2: Sample, B1	Abundance: F1: Sample, A1	Abundance: F3: Sample, A2	Abundance: F2: Sample, B1	Score Sequest HT: B3 Sequest HT	Coverage [%] (by Search Engine): B3 Sequest HT	Biological Process	Cellular Component	Molecular Function	Pfam IDs	GO Accessions	Entrez Gene ID	Ensembl Gene ID	Gene Symbol	Gene ID	Reactome Pathway Accessions	Reactome Pathway Accessions (All)	Reactome Pathways	WikiPathway Accessions	WikiPathways	# Protein Annotation Groups	# Protein Pathway Groups	# Razor Peptides	Abundances Count: F1: Sample, A1	Abundances Count: F3: Sample, A2	Abundances Count: F2: Sample, B1	Found in Sample Group: A1	Found in Sample Group: A2	Found in Sample Group: B1	# Protein Groups	Modifications
High	IsMasterProtein	P02088	Hemoglobin subunit beta-1 OS=Mus musculus OX=10090 GN=Hbb-b1 PE=1 SV=2	>sp|P02088|HBB1_MOUSE Hemoglobin subunit beta-1 OS=Mus musculus OX=10090 GN=Hbb-b1 PE=1 SV=2	False	97	27	34	2467	17	17	147	15.8	7.65	2365	0.1	0.4	299.5	1.75077e+07	6.14432e+07	4.74351e+10	6556.91	97	transport;other biological processes	cytosol	other molecular function	Pf00042	[GO:0005344]; GO:0140104; GO:0015671; GO:0003674; GO:0015669; GO:0006810; GO:0051234; GO:0051179; GO:0008150;[GO:0005833]; GO:0032991; GO:0005829; GO:0005575; GO:0110165; GO:0005737; GO:0005622;[GO:0015670]; GO:0015669; GO:0019755; GO:0006810; GO:0051234; GO:0051179; GO:0008150;[GO:0015671]; GO:0015669; GO:0006810; GO:0051234; GO:0051179; GO:0008150;[GO:0019825]; GO:0036094; GO:0005488; GO:000367…	15129		Hbb-b1	mmu:100503605; mmu:101488143; mmu:15129; P02088; Q54AI0; Q91V86; Q9CRZ2; Q9CXH5; Q9CY12; Q9CY54; Q9R0S6				WP5242	Comprehensive IL-17A signaling	47	1	11	16	23	34	High	High	High	1
High	IsMasterProtein	P02089	Hemoglobin subunit beta-2 OS=Mus musculus OX=10090 GN=Hbb-b2 PE=1 SV=2	>sp|P02089|HBB2_MOUSE Hemoglobin subunit beta-2 OS=Mus musculus OX=10090 GN=Hbb-b2 PE=1 SV=2	False	97	26	30	1842	16	16	147	15.9	8.05	1759	0.1	0.4	299.5	3.19778e+06	1.1061e+07	8.66772e+09	4592.49	97	transport;other biological processes	cytosol	other molecular function	Pf00042	[GO:0005344]; GO:0140104; GO:0015671; GO:0003674; GO:0015669; GO:0006810; GO:0051234; GO:0051179; GO:0008150;[GO:0005833]; GO:0032991; GO:0005829; GO:0005575; GO:0110165; GO:0005737; GO:0005622;[GO:0015670]; GO:0015669; GO:0019755; GO:0006810; GO:0051234; GO:0051179; GO:0008150;[GO:0015671]; GO:0015669; GO:0006810; GO:0051234; GO:0051179; GO:0008150;[GO:0019825]; GO:0036094; GO:0005488; GO:000367…	15130		Hbb-b2	mmu:15130; P02089; Q5D0E8				WP5242	Comprehensive IL-17A signaling	64	1	0	10	10	19	High	High	High	1
High	IsMasterProtein	P01942	Hemoglobin subunit alpha OS=Mus musculus OX=10090 GN=Hba PE=1 SV=2	>sp|P01942|HBA_MOUSE Hemoglobin subunit alpha OS=Mus musculus OX=10090 GN=Hba PE=1 SV=2	False	80	16	20	1444	15	16	142	15.1	8.22	1375	0.2	0.5	299.3	1.68421e+07	5.63557e+07	3.08884e+10	3084.24	80	transport;developmental processes;other biological processes	cytosol	other molecular function	Pf00042	[GO:0001701]; GO:0043009; GO:0009792; GO:0009790; GO:0007275; GO:0032501; GO:0048856; GO:0008150; GO:0032502;[GO:0005344]; GO:0140104; GO:0015671; GO:0003674; GO:0015669; GO:0006810; GO:0051234; GO:0051179; GO:0008150;[GO:0005506]; GO:0046914; GO:0046872; GO:0043169; GO:0043167; GO:0036094; GO:0005488; GO:0003674;[GO:0005833]; GO:0032991; GO:0005829; GO:0005575; GO:0110165; GO:0005737; GO:0005622…			Hba	P01942	R-MMU-1237044; R-MMU-1247673; R-MMU-2168880; R-MMU-9707564; R-MMU-9707616	R-MMU-1237044; R-MMU-1247673; R-MMU-2168880; R-MMU-9707564; R-MMU-9707616	Erythrocytes take up carbon dioxide and release oxygen; Erythrocytes take up oxygen and release carbon dioxide; Scavenging of heme from plasma; Cytoprotection by HMOX1; Heme signaling			63	5	0	9	11	20	High	High	High	1
High	IsMasterProtein	P02104	Hemoglobin subunit epsilon-Y2 OS=Mus musculus OX=10090 GN=Hbb-y PE=1 SV=2	>sp|P02104|HBE_MOUSE Hemoglobin subunit epsilon-Y2 OS=Mus musculus OX=10090 GN=Hbb-y PE=1 SV=2	False	18	3	3	384	1	1	147	16.1	8.18	343	24.7	20.8	254.5	284169	239731	2.93182e+06	806.84	18	transport;other biological processes	cytosol	other molecular function	Pf00042	[GO:0000122]; GO:0006357; GO:0045892; GO:0006355; GO:1902679; GO:0010468; GO:2001141; GO:0010558; GO:0051253; GO:0010556; GO:0051252; GO:0009890; GO:0010605; GO:0045934; GO:0009889; GO:0060255; GO:0019219; GO:0009892; GO:0019222; GO:0080090; GO:0048523; GO:0050794; GO:0048519; GO:0050789; GO:0065007; GO:0008150;[GO:0005344]; GO:0140104; GO:0015671; GO:0003674; GO:0015669; GO:0006810; GO:0051234; …	15135		Hbb-y	mmu:15135; P02104; Q62480; Q64358						52	0	1	1	1	2	Peak Found	Peak Found	High	1
High	IsMasterProtein	P31725	Protein S100-A9 OS=Mus musculus OX=10090 GN=S100a9 PE=1 SV=3	>sp|P31725|S10A9_MOUSE Protein S100-A9 OS=Mus musculus OX=10090 GN=S100a9 PE=1 SV=3	False	84	16	23	95	16	16	113	13	7.17	91	0.7	1.9	297.4	646862	1.82462e+06	2.8707e+08	207.25	84	cell adhesion;cell organization and biogenesis;protein metabolism;other metabolic processes;stress response;transport;developmental processes;other biological processes	non-structural extracellular;plasma membrane;other membranes;cytoskeleton;other cell component	other molecular function	Pf01023	[GO:0001533]; GO:0005886; GO:0016020; GO:0071944; GO:0110165; GO:0005575;[GO:0002523]; GO:0050900; GO:0006954; GO:0002376; GO:0016477; GO:0006952; GO:0008150; GO:0048870; GO:0006950; GO:0009987; GO:0050896;[GO:0002790]; GO:0015833; GO:0046903; GO:0042886; GO:0006810; GO:0071705; GO:0051234; GO:0051179; GO:0008150;[GO:0002793]; GO:0002791; GO:0051047; GO:0051046; GO:0090087; GO:0051050; GO:0051049…	20202	ENSMUSG00000056071	S100a9	mmu:20202; P31725	R-MMU-6798695; R-MMU-5686938; R-MMU-5668599; R-MMU-6799990	R-MMU-6798695; R-MMU-5686938; R-MMU-5668599; R-MMU-6799990	Neutrophil degranulation; Regulation of TLR by endogenous ligand; RHO GTPases Activate NADPH Oxidases; Metal sequestration by antimicrobial proteins	WP4466	Oxidative stress and redox pathway	189	5	0	6	12	22	Peak Found	High	High	1
High	IsMasterProtein	P62806	Histone H4 OS=Mus musculus OX=10090 GN=H4f16 PE=1 SV=2	>sp|P62806|H4_MOUSE Histone H4 OS=Mus musculus OX=10090 GN=H4f16 PE=1 SV=2	False	61	12	14	118	12	12	103	11.4	11.36	50	38	58.5	203.5	1.71877e+07	2.64592e+07	9.20498e+07	126.15	61	cell organization and biogenesis;other biological processes	nucleus;other cell component	nucleic acid binding activity;other molecular function	Pf15511	[GO:0000786]; GO:0032993; GO:0000785; GO:0032991; GO:0110165; GO:0005694; GO:0005575; GO:0043232; GO:0043228; GO:0043229; GO:0043226; GO:0005622;[GO:0003677]; GO:0003676; GO:0005488; GO:0003674;[GO:0005634]; GO:0043231; GO:0043227; GO:0043229; GO:0043226; GO:0005622; GO:0110165; GO:0005575;[GO:0005654]; GO:0110165; GO:0031981; GO:0005575; GO:0070013; GO:0005634; GO:0043233; GO:0043229; GO:0043231…	100041230; 319155; 319156; 319157; 319158; 319159; 319160; 319161; 320332; 326619; 326620; 69386; 97122	ENSMUSG00000060093; ENSMUSG00000060639; ENSMUSG00000060678; ENSMUSG00000060981; ENSMUSG00000061482; ENSMUSG00000064288; ENSMUSG00000067455; ENSMUSG00000069266; ENSMUSG00000069274; ENSMUSG00000069305; ENSMUSG00000069306; ENSMUSG00000091405; ENSMUSG00000096010	H4c1; H4c11; H4c12; H4c14; H4c16; H4c2; H4c3; H4c4; H4c6; H4c8; H4c9; Hist1h4m	A0AUM5; A4FUP8; A4QMY0; mmu:100041230; mmu:319155; mmu:319156; mmu:319157; mmu:319158; mmu:319159; mmu:319160; mmu:319161; mmu:320332; mmu:326619; mmu:326620; mmu:69386; mmu:97122; P02304; P02305; P62806; Q0VDL9; Q2M2Q5; Q5T006; Q6PDS7; Q811M0; Q9D0C9; Q9D6Q8	R-MMU-5693565; R-MMU-5693607; R-MMU-3214858; R-MMU-9843940; R-MMU-4551638; R-MMU-110330; R-MMU-110331; R-MMU-2299718; R-MMU-2559586; R-MMU-5693571; R-MMU-69473; R-MMU-9670095; R-MMU-3214841; R-MMU-606279; R-MMU-3214815; R-MMU-3214847; R-MMU-8936459; R-MMU-9018519; R-MMU-212300; R-MMU-9764725; R-MMU-9841922; R-MMU-3214842	R-MMU-5693565; R-MMU-5693607; R-MMU-3214858; R-MMU-9843940; R-MMU-4551638; R-MMU-110330; R-MMU-110331; R-MMU-2299718; R-MMU-2559586; R-MMU-5693571; R-MMU-69473; R-MMU-9670095; R-MMU-3214841; R-MMU-606279; R-MMU-3214815; R-MMU-3214847; R-MMU-8936459; R-MMU-9018519; R-MMU-212300; R-MMU-9764725; R-MMU-9841922; R-MMU-3214842	Recruitment and ATM-mediated phosphorylation of repair and signaling proteins at DNA double strand breaks; Processing of DNA double-strand break ends; RMTs methylate histone arginines; Regulation of endogenous retroelements by KRAB-ZFP proteins; SUMOylation of chromatin organization proteins; Recognition and association of DNA glycosylase with site containing an affected purine; Cleavage of the d…	WP1253	Type II interferon signaling (IFNG)	59	23	0	14	14	14	High	High	High	1	Dimethyl [R24]
High	IsMasterProtein	O35215	D-dopachrome decarboxylase OS=Mus musculus OX=10090 GN=Ddt PE=1 SV=3	>sp|O35215|DOPD_MOUSE D-dopachrome decarboxylase OS=Mus musculus OX=10090 GN=Ddt PE=1 SV=3	False	82	11	15	44	11	11	118	13.1	6.54	44	0.9	0.5	298.6	315035	153910	9.93727e+07	81.21	82	other metabolic processes;other biological processes	non-structural extracellular;other cell component	other molecular function	Pf01187	[GO:0002020]; GO:0019899; GO:0005515; GO:0005488; GO:0003674;[GO:0005615]; GO:0110165; GO:0005576; GO:0005575;[GO:0005737]; GO:0110165; GO:0005622; GO:0005575;[GO:0033981]; GO:0016831; GO:0016830; GO:0016829; GO:0003824; GO:0003674;[GO:0042438]; GO:0006582; GO:0044550; GO:0046148; GO:0046189; GO:0018958; GO:0019748; GO:0042440; GO:0009058; GO:0008152; GO:0009987; GO:0008150;[GO:0050729]; GO:00313…	13202	ENSMUSG00000001666	Ddt	mmu:13202; O35215						41	0	0	3	3	12	Peak Found	Peak Found	High	1
High	IsMasterProtein	Q91VW3	SH3 domain-binding glutamic acid-rich-like protein 3 OS=Mus musculus OX=10090 GN=Sh3bgrl3 PE=1 SV=1	>sp|Q91VW3|SH3L3_MOUSE SH3 domain-binding glutamic acid-rich-like protein 3 OS=Mus musculus OX=10090 GN=Sh3bgrl3 PE=1 SV=1	False	57	7	9	52	7	7	93	10.5	5.14	38	1.4	23	275.6	815398	1.36226e+07	1.62998e+08	61.71	52	cell organization and biogenesis	plasma membrane;other membranes;cytosol;nucleus		Pf04908	[GO:0005829]; GO:0110165; GO:0005737; GO:0005575; GO:0005622;[GO:0007010]; GO:0006996; GO:0016043; GO:0071840; GO:0009987; GO:0008150;[GO:0016604]; GO:0043232; GO:0005654; GO:0043228; GO:0043229; GO:0110165; GO:0031981; GO:0043226; GO:0005622; GO:0005575; GO:0070013; GO:0005634; GO:0043233; GO:0043231; GO:0031974; GO:0043227;[GO:0032587]; GO:0031253; GO:0031256; GO:0001726; GO:0098590; GO:0120025…	73723	ENSMUSG00000028843	Sh3bgrl3	mmu:73723; Q91VW3						36	0	0	5	9	9	Peak Found	High	High	1
High	IsMasterProtein	Q7TSG5	SH3 domain-containing protein 21 OS=Mus musculus OX=10090 GN=Sh3d21 PE=1 SV=1	>sp|Q7TSG5|SH321_MOUSE SH3 domain-containing protein 21 OS=Mus musculus OX=10090 GN=Sh3d21 PE=1 SV=1	False	2	1	1	98	1	1	549	60.3	8.27	37	75.2	84.8	140.1	5.68214e+08	6.40775e+08	1.05868e+09	83.47	2				Pf07653		66938	ENSMUSG00000073758	Sh3d21	B1AW04; mmu:66938; Q3U2S3; Q7TSG5						1	0	0	1	1	1	High	High	High	1
High	IsMasterProtein	P62962	Profilin-1 OS=Mus musculus OX=10090 GN=Pfn1 PE=1 SV=2	>sp|P62962|PROF1_MOUSE Profilin-1 OS=Mus musculus OX=10090 GN=Pfn1 PE=1 SV=2	False	69	10	14	51	10	10	140	14.9	8.28	36	8.3	20	271.7	1.82811e+06	4.42003e+06	5.99297e+07	74.12	69	cell organization and biogenesis;developmental processes;other biological processes	non-structural extracellular;cytosol;cytoskeleton;nucleus;other cell component	cytoskeletal activity;other molecular function	Pf00235	[GO:0000774]; GO:0060590; GO:0098772; GO:0003674;[GO:0001784]; GO:0045309; GO:0051219; GO:0005515; GO:0005488; GO:0003674;[GO:0001843]; GO:0060606; GO:0014020; GO:0035148; GO:0001838; GO:0001841; GO:0048646; GO:0035239; GO:0072175; GO:0016331; GO:0021915; GO:0032502; GO:0009653; GO:0035295; GO:0060562; GO:0002009; GO:0048598; GO:0060429; GO:0007399; GO:0043009; GO:0008150; GO:0048856; GO:0007275;…	18643	ENSMUSG00000018293	Pfn1	mmu:18643; P10924; P62962	R-MMU-5663220; R-MMU-4086400; R-MMU-376176	R-MMU-5663220; R-MMU-4086400; R-MMU-376176	RHO GTPases Activate Formins; PCP/CE pathway; Signaling by ROBO receptors	WP298; WP523	G13 signaling pathway; Regulation of actin cytoskeleton	165	5	0	10	13	14	High	High	High	1
High	IsMasterProtein	P52760	2-iminobutanoate/2-iminopropanoate deaminase OS=Mus musculus OX=10090 GN=Rida PE=1 SV=3	>sp|P52760|RIDA_MOUSE 2-iminobutanoate/2-iminopropanoate deaminase OS=Mus musculus OX=10090 GN=Rida PE=1 SV=3	False	87	9	10	26	9	9	135	14.2	8.68	26		0.4	299.6		55417.6	4.56165e+07	58.91	87	RNA metabolism OR transcription;other metabolic processes;other biological processes	mitochondrion;nucleus;other cytoplasmic organelle	nucleic acid binding activity;other molecular function	Pf01042	[GO:0003729]; GO:0003723; GO:0003676; GO:0005488; GO:0003674;[GO:0005634]; GO:0043231; GO:0043227; GO:0043229; GO:0043226; GO:0005622; GO:0110165; GO:0005575;[GO:0005759]; GO:0070013; GO:0005739; GO:0043233; GO:0043229; GO:0043231; GO:0005737; GO:0031974; GO:0043226; GO:0005622; GO:0043227; GO:0110165; GO:0005575;[GO:0005777]; GO:0042579; GO:0043231; GO:0005737; GO:0043227; GO:0043229; GO:0110165…	15473	ENSMUSG00000022323	Rida	mmu:15473; P52760; Q569N4	R-MMU-8849175	R-MMU-8849175	Threonine catabolism			93	1	0		1	10	Not Found	Peak Found	High	1
High	IsMasterProtein	P60710	Actin, cytoplasmic 1 OS=Mus musculus OX=10090 GN=Actb PE=1 SV=1	>sp|P60710|ACTB_MOUSE Actin, cytoplasmic 1 OS=Mus musculus OX=10090 GN=Actb PE=1 SV=1	False	74	29	45	450	0	12	375	41.7	5.48	25	163.7	124.1	12.3	4.80614e+08	3.64267e+08	3.59858e+07	47.73	35	cell organization and biogenesis;other biological processes	plasma membrane;other membranes;cytosol;cytoskeleton;nucleus;other cell component	enzyme regulator activity;cytoskeletal activity;other molecular function	Pf00022	[GO:0000776]; GO:0043232; GO:0099080; GO:0000779; GO:0043228; GO:0043229; GO:0110165; GO:0000775; GO:0000793; GO:0043226; GO:0005622; GO:0005575; GO:0098687; GO:0005694;[GO:0000785]; GO:0110165; GO:0005694; GO:0005575; GO:0043232; GO:0043228; GO:0043229; GO:0043226; GO:0005622;[GO:0000786]; GO:0032993; GO:0000785; GO:0032991; GO:0110165; GO:0005694; GO:0005575; GO:0043232; GO:0043228; GO:0043229;…	11461	ENSMUSG00000029580	Actb	mmu:11461; P02570; P60710; P70514; P99021; Q11211; Q3TI89; Q3TVP6; Q64316; Q6ZWM3	R-MMU-5674135; R-MMU-2029482; R-MMU-445095; R-MMU-5696394; R-MMU-5663220; R-MMU-437239; R-MMU-5626467; R-MMU-8856828; R-MMU-9913351; R-MMU-9933937; R-MMU-9933946; R-MMU-9934037; R-MMU-3928662; R-MMU-5689603; R-MMU-5250924; R-MMU-418990; R-MMU-9035034; R-MMU-9933947; R-MMU-196025; R-MMU-9933939; R-MMU-4420097; R-MMU-446353; R-MMU-5663213; R-MMU-9764561	R-MMU-5674135; R-MMU-2029482; R-MMU-445095; R-MMU-5696394; R-MMU-5663220; R-MMU-437239; R-MMU-5626467; R-MMU-8856828; R-MMU-9913351; R-MMU-9933937; R-MMU-9933946; R-MMU-9934037; R-MMU-3928662; R-MMU-5689603; R-MMU-5250924; R-MMU-418990; R-MMU-9035034; R-MMU-9933947; R-MMU-190873; R-MMU-196025; R-MMU-9933939; R-MMU-4420097; R-MMU-446353; R-MMU-5663213; R-MMU-9764561	MAP2K and MAPK activation; Regulation of actin dynamics for phagocytic cup formation; Interaction between L1 and Ankyrins; DNA Damage Recognition in GG-NER; RHO GTPases Activate Formins; Recycling pathway of L1; RHO GTPases activate IQGAPs; Clathrin-mediated endocytosis; Formation of the dystrophin-glycoprotein complex (DGC); Formation of the canonical BAF (cBAF) complex; Formation of the embryon…	WP385; WP523; WP85	Myometrial relaxation and contraction pathways; Regulation of actin cytoskeleton; Focal adhesion	296	28	26	41	41	26	High	High	High	1
High	IsMasterProtein	Q9CY02	Alpha-hemoglobin-stabilizing protein OS=Mus musculus OX=10090 GN=Ahsp PE=1 SV=1	>sp|Q9CY02|AHSP_MOUSE Alpha-hemoglobin-stabilizing protein OS=Mus musculus OX=10090 GN=Ahsp PE=1 SV=1	False	50	6	7	23	6	6	102	11.8	4.74	23			300			1.18496e+07	29.37	50	protein metabolism;other metabolic processes;other biological processes	other cell component	other molecular function	Pf09236	[GO:0005737]; GO:0110165; GO:0005622; GO:0005575;[GO:0006457]; GO:0009987; GO:0051604; GO:0008150; GO:0019538; GO:0010467; GO:0043170; GO:0044238; GO:0009059; GO:0008152; GO:0009058;[GO:0030218]; GO:0030099; GO:0034101; GO:0030154; GO:0030097; GO:0002262; GO:0048869; GO:0048468; GO:0002376; GO:0048872; GO:0009987; GO:0032502; GO:0048856; GO:0008150; GO:0048871; GO:0032501; GO:0042592;[GO:0030492]…	170812	ENSMUSG00000121605	Ahsp	mmu:170812; O70427; Q9CY02						39	0	0			7	Not Found	Not Found	High	1
High	IsMasterProtein	P18760	Cofilin-1 OS=Mus musculus OX=10090 GN=Cfl1 PE=1 SV=3	>sp|P18760|COF1_MOUSE Cofilin-1 OS=Mus musculus OX=10090 GN=Cfl1 PE=1 SV=3	False	73	13	14	37	9	12	166	18.5	8.09	22	43.6	32.6	223.8	4.3269e+06	3.23637e+06	2.21948e+07	38.61	59	cell cycle OR cell proliferation;cell organization and biogenesis;stress response;transport;developmental processes;other biological processes	non-structural extracellular;plasma membrane;other membranes;cytosol;cytoskeleton;mitochondrion;nucleus;other cell component	signal transduction activity or receptor binding;cytoskeletal activity;other molecular function	Pf00241	[GO:0000281]; GO:0061640; GO:1903047; GO:0000910; GO:0022402; GO:0000278; GO:0051301; GO:0009987; GO:0007049; GO:0008150;[GO:0001755]; GO:0090497; GO:0014032; GO:0001667; GO:0048864; GO:0014033; GO:0016477; GO:0048468; GO:0048863; GO:0048762; GO:0048870; GO:0048856; GO:0048869; GO:0030154; GO:0060485; GO:0009987; GO:0032502; GO:0009888; GO:0048513; GO:0008150;[GO:0001842]; GO:0016331; GO:0048646;…	12631	ENSMUSG00000056201	Cfl1	mmu:12631; P18760				WP298; WP523	G13 signaling pathway; Regulation of actin cytoskeleton	397	2	2	12	12	12	High	High	High	1
High	IsMasterProtein	P62774	Myotrophin OS=Mus musculus OX=10090 GN=Mtpn PE=1 SV=2	>sp|P62774|MTPN_MOUSE Myotrophin OS=Mus musculus OX=10090 GN=Mtpn PE=1 SV=2	False	63	6	6	21	6	6	118	12.9	5.52	21	0.1	0.2	299.7	12731.8	29054.3	4.56406e+07	55.33	63	cell organization and biogenesis;other biological processes	cytosol;cytoskeleton;nucleus;other cell component		Pf12796	[GO:0005634]; GO:0043231; GO:0043227; GO:0043229; GO:0043226; GO:0005622; GO:0110165; GO:0005575;[GO:0005829]; GO:0110165; GO:0005737; GO:0005575; GO:0005622;[GO:0008290]; GO:0032991; GO:0015629; GO:0005575; GO:0005856; GO:0043232; GO:0043228; GO:0043229; GO:0043226; GO:0005622; GO:0110165;[GO:0008361]; GO:0032535; GO:0016043; GO:0090066; GO:0071840; GO:0065008; GO:0009987; GO:0065007; GO:0008150…	14489	ENSMUSG00000029840	Mtpn	mmu:14489; P62774; P80144; Q543M6; Q9DCN8						83	0	0	1	1	6	Peak Found	Peak Found	High	1
High	IsMasterProtein	Q9Z204	Heterogeneous nuclear ribonucleoproteins C1/C2 OS=Mus musculus OX=10090 GN=Hnrnpc PE=1 SV=1	>sp|Q9Z204|HNRPC_MOUSE Heterogeneous nuclear ribonucleoproteins C1/C2 OS=Mus musculus OX=10090 GN=Hnrnpc PE=1 SV=1	False	25	10	12	34	10	10	313	34.4	5.05	20	8.6	20.4	271	1.62312e+06	3.84268e+06	5.11743e+07	45.11	19	RNA metabolism OR transcription;other metabolic processes	cytoskeleton;nucleus;other cell component	nucleic acid binding activity;other molecular function	Pf00076	[GO:0000398]; GO:0000377; GO:0006397; GO:0000375; GO:0006396; GO:0016071; GO:0008380; GO:0044238; GO:0010467; GO:0032774; GO:0016070; GO:0008152; GO:0009059; GO:0141187; GO:0090304; GO:0009987; GO:0009058; GO:0043170; GO:0034654; GO:0006139; GO:0008150;[GO:0003729]; GO:0003723; GO:0003676; GO:0005488; GO:0003674;[GO:0005634]; GO:0043231; GO:0043227; GO:0043229; GO:0043226; GO:0005622; GO:0110165;…	15381	ENSMUSG00000060373	Hnrnpc	mmu:15381; Q3TLB5; Q501Q3; Q8C2G5; Q99KE2; Q9CQT3; Q9CY83; Q9Z204	R-MMU-9013418; R-MMU-72163; R-MMU-4570464; R-MMU-72203; R-MMU-9013422	R-MMU-9013418; R-MMU-72163; R-MMU-4570464; R-MMU-72203; R-MMU-9013422	RHOBTB2 GTPase cycle; mRNA Splicing - Major Pathway; SUMOylation of RNA binding proteins; Processing of Capped Intron-Containing Pre-mRNA; RHOBTB1 GTPase cycle	WP310	mRNA processing	48	6	0	11	12	11	High	High	High	1
High	IsMasterProtein	P32020	Sterol carrier protein 2 OS=Mus musculus OX=10090 GN=Scp2 PE=1 SV=3	>sp|P32020|SCP2_MOUSE Sterol carrier protein 2 OS=Mus musculus OX=10090 GN=Scp2 PE=1 SV=3	False	15	10	11	19	10	10	547	59.1	7.44	19	1.1	1.1	297.8	145982	147634	4.03601e+07	41.74	15	cell organization and biogenesis;other metabolic processes;transport;other biological processes	ER/Golgi;nucleus;other cytoplasmic organelle;other cell component	signal transduction activity or receptor binding;transporter activity;other molecular function	Pf00108, Pf02036, Pf22691	[GO:0003988]; GO:0016408; GO:0016747; GO:0016746; GO:0016740; GO:0003824; GO:0003674;[GO:0005102]; GO:0005515; GO:0005488; GO:0003674;[GO:0005654]; GO:0110165; GO:0031981; GO:0005575; GO:0070013; GO:0005634; GO:0043233; GO:0043229; GO:0043231; GO:0031974; GO:0043226; GO:0005622; GO:0043227;[GO:0005737]; GO:0110165; GO:0005622; GO:0005575;[GO:0005777]; GO:0042579; GO:0043231; GO:0005737; GO:004322…	20280	ENSMUSG00000028603	Scp2	A2APS2; A2APS3; mmu:20280; P32020; Q9DBM7	R-MMU-9033241; R-MMU-193368; R-MMU-389887; R-MMU-2046106	R-MMU-9033241; R-MMU-193368; R-MMU-389887; R-MMU-2046106	Peroxisomal protein import; Synthesis of bile acids and bile salts via 7alpha-hydroxycholesterol; Beta-oxidation of pristanoyl-CoA; alpha-linolenic acid (ALA) metabolism	WP2316; WP401	PPAR signaling pathway; Mitochondrial long chain fatty acid beta-oxidation	164	6	0	4	6	10	Peak Found	Peak Found	High	1
High	IsMasterProtein	P20065	Thymosin beta-4 OS=Mus musculus OX=10090 GN=Tmsb4x PE=1 SV=1	>sp|P20065|TYB4_MOUSE Thymosin beta-4 OS=Mus musculus OX=10090 GN=Tmsb4x PE=1 SV=1	False	50	5	5	18	5	5	50	5.7	5.06	18	0.6	0.2	299.2	50065	20153.2	2.57067e+07	46.03	50	cell organization and biogenesis;other biological processes	cytosol;cytoskeleton;nucleus	cytoskeletal activity	Pf01290	[GO:0003785]; GO:0003779; GO:0008092; GO:0005515; GO:0005488; GO:0003674;[GO:0005634]; GO:0043231; GO:0043227; GO:0043229; GO:0043226; GO:0005622; GO:0110165; GO:0005575;[GO:0005829]; GO:0110165; GO:0005737; GO:0005575; GO:0005622;[GO:0005856]; GO:0043232; GO:0043228; GO:0043229; GO:0043226; GO:0005622; GO:0110165; GO:0005575;[GO:0007015]; GO:0097435; GO:0030036; GO:0016043; GO:0007010; GO:003002…	19241	ENSMUSG00000049775	Tmsb4x	mmu:19241; P20065	R-MMU-114608	R-MMU-114608	Platelet degranulation	WP523	Regulation of actin cytoskeleton	69	2	0	2	1	5	Peak Found	Peak Found	High	1
High	IsMasterProtein	P68033	Actin, alpha cardiac muscle 1 OS=Mus musculus OX=10090 GN=Actc1 PE=1 SV=1	>sp|P68033|ACTC_MOUSE Actin, alpha cardiac muscle 1 OS=Mus musculus OX=10090 GN=Actc1 PE=1 SV=1	False	49	19	32	363	0	4	377	42	5.39	17	142	137.1	20.9	4.38993e+06	4.23575e+06	645747	31.77	14	cell organization and biogenesis;developmental processes;other biological processes	cytoskeleton;other cell component	cytoskeletal activity;other molecular function	Pf00022	[GO:0000146]; GO:0003774; GO:0120544; GO:0140657; GO:0003674; GO:0120543; GO:0016853; GO:0003824;[GO:0005524]; GO:0032559; GO:0035639; GO:0030554; GO:0032555; GO:0043168; GO:1901265; GO:1901363; GO:0017076; GO:0032553; GO:0043167; GO:0005488; GO:0036094; GO:0000166; GO:0097367; GO:0003674;[GO:0005884]; GO:0099513; GO:0015629; GO:0099512; GO:0005856; GO:0099081; GO:0043232; GO:0099080; GO:0043228;…	11464	ENSMUSG00000068614	Actc1	mmu:11464; P04270; P68033	R-MMU-9913351; R-MMU-9764561; R-MMU-8980692; R-MMU-9013026; R-MMU-390522	R-MMU-9913351; R-MMU-9764561; R-MMU-8980692; R-MMU-9013026; R-MMU-390522	Formation of the dystrophin-glycoprotein complex (DGC); Regulation of CDH1 Function; RHOA GTPase cycle; RHOB GTPase cycle; Striated Muscle Contraction	WP385	Myometrial relaxation and contraction pathways	156	6	0	5	5	2	High	High	Peak Found	1
High	IsMasterProtein	Q64525	Histone H2B type 2-B OS=Mus musculus OX=10090 GN=Hist2h2bb PE=1 SV=3	>sp|Q64525|H2B2B_MOUSE Histone H2B type 2-B OS=Mus musculus OX=10090 GN=Hist2h2bb PE=1 SV=3	False	75	24	30	1024	0	14	126	13.9	10.32	15	242	57.1	0.9	7.74614e+09	1.82701e+09	3.01823e+07	20.67	38		cytosol;nucleus;other cell component	nucleic acid binding activity;other molecular function	Pf00125	[GO:0000786]; GO:0032993; GO:0000785; GO:0032991; GO:0110165; GO:0005694; GO:0005575; GO:0043232; GO:0043228; GO:0043229; GO:0043226; GO:0005622;[GO:0003677]; GO:0003676; GO:0005488; GO:0003674;[GO:0005654]; GO:0110165; GO:0031981; GO:0005575; GO:0070013; GO:0005634; GO:0043233; GO:0043229; GO:0043231; GO:0031974; GO:0043226; GO:0005622; GO:0043227;[GO:0005829]; GO:0110165; GO:0005737; GO:0005575…	319189	ENSMUSG00000105827	H2bc18	mmu:319189; Q64525	R-MMU-3214815; R-MMU-3214847	R-MMU-3214815; R-MMU-3214847	HDACs deacetylate histones; HATs acetylate histones			32	2	12	27	27	15	High	High	High	1
High	IsMasterProtein	Q60605	Myosin light polypeptide 6 OS=Mus musculus OX=10090 GN=Myl6 PE=1 SV=3	>sp|Q60605|MYL6_MOUSE Myosin light polypeptide 6 OS=Mus musculus OX=10090 GN=Myl6 PE=1 SV=3	False	88	23	38	1342	21	21	151	16.9	4.65	13	144	154.9	1.2	5.24427e+09	5.64052e+09	4.26872e+07	21.12	42	other biological processes	cytoskeleton;other cell component	cytoskeletal activity;other molecular function		[GO:0000146]; GO:0003774; GO:0120544; GO:0140657; GO:0003674; GO:0120543; GO:0016853; GO:0003824;[GO:0003774]; GO:0003674;[GO:0005509]; GO:0046872; GO:0043169; GO:0043167; GO:0036094; GO:0005488; GO:0003674;[GO:0005903]; GO:0098862; GO:0045177; GO:0110165; GO:0005575;[GO:0006936]; GO:0003012; GO:0003008; GO:0032501; GO:0008150;[GO:0007519]; GO:0014706; GO:0060538; GO:0060537; GO:0007517; GO:00098…	17904	ENSMUSG00000090841	Myl6	mmu:17904; Q60605	R-MMU-445355; R-MMU-5627123	R-MMU-445355; R-MMU-5627123	Smooth Muscle Contraction; RHO GTPases activate PAKs	WP85	Focal adhesion	52	3	2	34	35	19	High	High	High	1
High	IsMasterProtein	Q922U2	Keratin, type II cytoskeletal 5 OS=Mus musculus OX=10090 GN=Krt5 PE=1 SV=1	>sp|Q922U2|K2C5_MOUSE Keratin, type II cytoskeletal 5 OS=Mus musculus OX=10090 GN=Krt5 PE=1 SV=1	False	16	14	14	50	4	4	580	61.7	7.75	13	72.4	79.4	148.2	1.34488e+06	1.47457e+06	2.75111e+06	18.3	12	cell organization and biogenesis;other biological processes	plasma membrane;other membranes;cytoskeleton;other cell component		Pf00038, Pf16208	[GO:0001533]; GO:0005886; GO:0016020; GO:0071944; GO:0110165; GO:0005575;[GO:0005737]; GO:0110165; GO:0005622; GO:0005575;[GO:0005886]; GO:0016020; GO:0071944; GO:0110165; GO:0005575;[GO:0009612]; GO:0009605; GO:0009628; GO:0050896; GO:0008150;[GO:0030334]; GO:2000145; GO:0040012; GO:0050794; GO:0050789; GO:0065007; GO:0008150;[GO:0032880]; GO:0060341; GO:0032879; GO:0050794; GO:0050789; GO:00650…	110308	ENSMUSG00000061527	Krt5	mmu:110308; Q920F2; Q922U2	R-MMU-6809371; R-MMU-446107	R-MMU-6805567; R-MMU-6809371; R-MMU-446107	Formation of the cornified envelope; Type I hemidesmosome assembly			50	3	0	4	4	4	High	High	High	1	Dimethyl [R60]
High	IsMasterProtein	Q9D2U9	H2B.U histone 2 OS=Mus musculus OX=10090 GN=H2bu2 PE=1 SV=3	>sp|Q9D2U9|H2B3A_MOUSE H2B.U histone 2 OS=Mus musculus OX=10090 GN=H2bu2 PE=1 SV=3	False	67	15	21	650	0	5	126	14	10.37	12	271.2	28.6	0.1	8.2572e+07	8.71919e+06	33471	14.07	30		nucleus;other cell component	nucleic acid binding activity;other molecular function	Pf00125	[GO:0000786]; GO:0032993; GO:0000785; GO:0032991; GO:0110165; GO:0005694; GO:0005575; GO:0043232; GO:0043228; GO:0043229; GO:0043226; GO:0005622;[GO:0003677]; GO:0003676; GO:0005488; GO:0003674;[GO:0005654]; GO:0110165; GO:0031981; GO:0005575; GO:0070013; GO:0005634; GO:0043233; GO:0043229; GO:0043231; GO:0031974; GO:0043226; GO:0005622; GO:0043227;[GO:0030527]; GO:0005198; GO:0003674;[GO:0046982…	78303	ENSMUSG00000056895	H2bu2	mmu:78303; Q9D2U9						30	0	0	6	6	2	High	High	Peak Found	1
High	IsMasterProtein	Q6GSS7	Histone H2A type 2-A OS=Mus musculus OX=10090 GN=Hist2h2aa2 PE=1 SV=3	>sp|Q6GSS7|H2A2A_MOUSE Histone H2A type 2-A OS=Mus musculus OX=10090 GN=Hist2h2aa2 PE=1 SV=3	False	55	15	15	706	0	4	130	14.1	10.9	11	9.9	289.7	0.4	2.70208e+07	7.88851e+08	1.12372e+06	12.76	35	cell organization and biogenesis	nucleus;other cell component	nucleic acid binding activity;other molecular function	Pf00125, Pf16211	[GO:0000786]; GO:0032993; GO:0000785; GO:0032991; GO:0110165; GO:0005694; GO:0005575; GO:0043232; GO:0043228; GO:0043229; GO:0043226; GO:0005622;[GO:0003677]; GO:0003676; GO:0005488; GO:0003674;[GO:0005634]; GO:0043231; GO:0043227; GO:0043229; GO:0043226; GO:0005622; GO:0110165; GO:0005575;[GO:0006334]; GO:0034728; GO:0065004; GO:0006325; GO:0006338; GO:0071824; GO:0065003; GO:0016043; GO:0043933…	15267; 319192	ENSMUSG00000063954; ENSMUSG00000064220	Hist2h2aa1; Hist2h2aa2	mmu:15267; mmu:319192; P20670; Q6GSS7; Q811M3	R-MMU-5689880; R-MMU-5689603; R-MMU-5689901; R-MMU-9843940; R-MMU-110330; R-MMU-110331; R-MMU-2299718; R-MMU-2559586; R-MMU-9670095; R-MMU-606279; R-MMU-3214815; R-MMU-8936459; R-MMU-212300; R-MMU-9764725; R-MMU-9841922; R-MMU-3214858	R-MMU-5689880; R-MMU-5689603; R-MMU-5689901; R-MMU-9843940; R-MMU-110330; R-MMU-110331; R-MMU-2299718; R-MMU-2559586; R-MMU-9670095; R-MMU-606279; R-MMU-3214815; R-MMU-8936459; R-MMU-212300; R-MMU-9764725; R-MMU-9841922; R-MMU-3214858	Ub-specific processing proteases; UCH proteinases; Metalloprotease DUBs; Regulation of endogenous retroelements by KRAB-ZFP proteins; Recognition and association of DNA glycosylase with site containing an affected purine; Cleavage of the damaged purine; Condensation of Prophase Chromosomes; DNA Damage/Telomere Stress Induced Senescence; Inhibition of DNA recombination at telomere; Deposition of n…			40	16	1	3	5	2	High	High	High	1
High	IsMasterProtein	Q8CGP5	Histone H2A type 1-F OS=Mus musculus OX=10090 GN=Hist1h2af PE=1 SV=3	>sp|Q8CGP5|H2A1F_MOUSE Histone H2A type 1-F OS=Mus musculus OX=10090 GN=Hist1h2af PE=1 SV=3	False	56	18	18	671	1	1	130	14.2	11.05	11	171.5	128.5		379128	283886		12.59	35		nucleus;other cell component	nucleic acid binding activity;other molecular function	Pf00125, Pf16211	[GO:0000786]; GO:0032993; GO:0000785; GO:0032991; GO:0110165; GO:0005694; GO:0005575; GO:0043232; GO:0043228; GO:0043229; GO:0043226; GO:0005622;[GO:0003677]; GO:0003676; GO:0005488; GO:0003674;[GO:0005634]; GO:0043231; GO:0043227; GO:0043229; GO:0043226; GO:0005622; GO:0110165; GO:0005575;[GO:0030527]; GO:0005198; GO:0003674;[GO:0046982]; GO:0046983; GO:0005515; GO:0005488; GO:0003674	319173	ENSMUSG00000061991	Hist1h2af	mmu:319173; Q08AU5; Q8CGP5	R-MMU-5689880; R-MMU-5689603; R-MMU-5689901; R-MMU-9843940; R-MMU-110330; R-MMU-110331; R-MMU-2299718; R-MMU-2559586; R-MMU-9670095; R-MMU-606279; R-MMU-3214815; R-MMU-8936459; R-MMU-212300; R-MMU-9764725; R-MMU-9841922; R-MMU-3214858	R-MMU-5689880; R-MMU-5689603; R-MMU-5689901; R-MMU-9843940; R-MMU-110330; R-MMU-110331; R-MMU-2299718; R-MMU-2559586; R-MMU-9670095; R-MMU-606279; R-MMU-3214815; R-MMU-8936459; R-MMU-212300; R-MMU-9764725; R-MMU-9841922; R-MMU-3214858	Ub-specific processing proteases; UCH proteinases; Metalloprotease DUBs; Regulation of endogenous retroelements by KRAB-ZFP proteins; Recognition and association of DNA glycosylase with site containing an affected purine; Cleavage of the damaged purine; Condensation of Prophase Chromosomes; DNA Damage/Telomere Stress Induced Senescence; Inhibition of DNA recombination at telomere; Deposition of n…			26	16	0	1	1		Peak Found	High	Not Found	1
High	IsMasterProtein	Q8CGP7	Histone H2A type 1-K OS=Mus musculus OX=10090 GN=H2ac15 PE=1 SV=3	>sp|Q8CGP7|H2A1K_MOUSE Histone H2A type 1-K OS=Mus musculus OX=10090 GN=H2ac15 PE=1 SV=3	False	55	18	18	670	1	1	130	14.1	11.05	11	27.1	271.3	1.5	4.34543e+08	4.3432e+09	2.46163e+07	12.59	35		nucleus;other cell component	nucleic acid binding activity;other molecular function	Pf00125, Pf16211	[GO:0000786]; GO:0032993; GO:0000785; GO:0032991; GO:0110165; GO:0005694; GO:0005575; GO:0043232; GO:0043228; GO:0043229; GO:0043226; GO:0005622;[GO:0003677]; GO:0003676; GO:0005488; GO:0003674;[GO:0005634]; GO:0043231; GO:0043227; GO:0043229; GO:0043226; GO:0005622; GO:0110165; GO:0005575;[GO:0030527]; GO:0005198; GO:0003674;[GO:0046982]; GO:0046983; GO:0005515; GO:0005488; GO:0003674	319169	ENSMUSG00000063021	H2ac15	mmu:319169; Q0VE75; Q8CGP7	R-MMU-9843940; R-MMU-2299718; R-MMU-3214858; R-MMU-3214815; R-MMU-8936459; R-MMU-212300; R-MMU-9764725; R-MMU-9841922; R-MMU-110330; R-MMU-110331; R-MMU-2559586; R-MMU-9670095; R-MMU-606279; R-MMU-5689880; R-MMU-5689603; R-MMU-5689901	R-MMU-9843940; R-MMU-2299718; R-MMU-3214858; R-MMU-3214815; R-MMU-8936459; R-MMU-212300; R-MMU-9764725; R-MMU-9841922; R-MMU-110330; R-MMU-110331; R-MMU-2559586; R-MMU-9670095; R-MMU-606279; R-MMU-5689880; R-MMU-5689603; R-MMU-5689901	Regulation of endogenous retroelements by KRAB-ZFP proteins; Condensation of Prophase Chromosomes; RMTs methylate histone arginines; HDACs deacetylate histones; RUNX1 regulates genes involved in megakaryocyte differentiation and platelet function; PRC2 methylates histones and DNA; Negative Regulation of CDH1 Gene Transcription; MLL4 and MLL3 complexes regulate expression of PPARG target genes in …			26	16	17	16	18	10	Not Found	High	Not Found	1
High	IsMasterProtein	Q91VM5	RNA binding motif protein, X-linked-like-1 OS=Mus musculus OX=10090 GN=Rbmxl1 PE=2 SV=1	>sp|Q91VM5|RMXL1_MOUSE RNA binding motif protein, X-linked-like-1 OS=Mus musculus OX=10090 GN=Rbmxl1 PE=2 SV=1	False	17	7	7	38	1	7	388	42.1	9.99	10	100.4	114.7	84.9	1.36641e+07	15613508	1.15541e+07	20.63	17	cell organization and biogenesis;protein metabolism;RNA metabolism OR transcription;other metabolic processes;other biological processes	non-structural extracellular;nucleus;other cell component	nucleic acid binding activity;other molecular function	Pf00076, Pf08081	[GO:0000381]; GO:0048024; GO:0043484; GO:0050684; GO:0010468; GO:0080090; GO:1903311; GO:0010556; GO:0019222; GO:0051252; GO:0009889; GO:0060255; GO:0050794; GO:0019219; GO:0050789; GO:0065007; GO:0008150;[GO:0000791]; GO:0000785; GO:0110165; GO:0005694; GO:0005575; GO:0043232; GO:0043228; GO:0043229; GO:0043226; GO:0005622;[GO:0000978]; GO:0000977; GO:0000987; GO:0000976; GO:0001067; GO:1990837;…	19656	ENSMUSG00000037070	Rbmxl1	mmu:19656; O35479; Q91VM5				WP310	mRNA processing	131	1	0	7	7	7	High	High	High	1
High	IsMasterProtein	O89086	RNA-binding protein 3 OS=Mus musculus OX=10090 GN=Rbm3 PE=1 SV=1	>sp|O89086|RBM3_MOUSE RNA-binding protein 3 OS=Mus musculus OX=10090 GN=Rbm3 PE=1 SV=1	False	61	6	8	22	6	6	153	16.6	7.5	10	142.1	26	131.9	1.08165e+07	1.98126e+06	1.00358e+07	12.53	42	protein metabolism;RNA metabolism OR transcription;other metabolic processes;stress response;other biological processes	nucleus;other cell component	translation activity;nucleic acid binding activity	Pf00076	[GO:0003723]; GO:0003676; GO:0005488; GO:0003674;[GO:0005634]; GO:0043231; GO:0043227; GO:0043229; GO:0043226; GO:0005622; GO:0110165; GO:0005575;[GO:0005737]; GO:0110165; GO:0005622; GO:0005575;[GO:0006412]; GO:0009059; GO:0019538; GO:0010467; GO:0009058; GO:0043170; GO:0044238; GO:0008152; GO:0009987; GO:0008150;[GO:0006417]; GO:0010608; GO:0051246; GO:0010468; GO:0060255; GO:0080090; GO:001055…	19652	ENSMUSG00000031167	Rbm3	mmu:19652; O89086				WP310	mRNA processing	77	1	0	7	6	6	High	High	High	1	Dimethyl [R103]
High	IsMasterProtein	P83870	PHD finger-like domain-containing protein 5A OS=Mus musculus OX=10090 GN=Phf5a PE=1 SV=1	>sp|P83870|PHF5A_MOUSE PHD finger-like domain-containing protein 5A OS=Mus musculus OX=10090 GN=Phf5a PE=1 SV=1	False	46	5	5	10	5	5	110	12.4	8.41	10	0.9		299.1	22158.4		7.63346e+06	13.51	46	RNA metabolism OR transcription;other metabolic processes;other biological processes	nucleus	nucleic acid binding activity;other molecular function	Pf03660	[GO:0000398]; GO:0000377; GO:0006397; GO:0000375; GO:0006396; GO:0016071; GO:0008380; GO:0044238; GO:0010467; GO:0032774; GO:0016070; GO:0008152; GO:0009059; GO:0141187; GO:0090304; GO:0009987; GO:0009058; GO:0043170; GO:0034654; GO:0006139; GO:0008150;[GO:0003677]; GO:0003676; GO:0005488; GO:0003674;[GO:0003723]; GO:0003676; GO:0005488; GO:0003674;[GO:0005634]; GO:0043231; GO:0043227; GO:0043229…	68479	ENSMUSG00000061360	Phf5a	mmu:68479; P83870; Q3TQX7; Q9UH06	R-MMU-72163	R-MMU-72163	mRNA Splicing - Major Pathway	WP2375; WP310	miRNAs and TFs in iPS Cell Generation; mRNA processing	93	3	0	1		5	Peak Found	Not Found	High	1
High	IsMasterProtein	P61222	ATP-binding cassette sub-family E member 1 OS=Mus musculus OX=10090 GN=Abce1 PE=1 SV=1	>sp|P61222|ABCE1_MOUSE ATP-binding cassette sub-family E member 1 OS=Mus musculus OX=10090 GN=Abce1 PE=1 SV=1	False	2	1	1	10	1	1	599	67.3	8.34	10	0.1	0.2	299.7	27225.9	118202	1.47114e+08	7.29	2	cell organization and biogenesis;protein metabolism;other metabolic processes;other biological processes	cytosol;mitochondrion;translational apparatus;other cell component	enzyme regulator activity;other molecular function	Pf00005, Pf00037, Pf04068	[GO:0003924]; GO:0017111; GO:0016462; GO:0016818; GO:0016817; GO:0016787; GO:0003824; GO:0003674;[GO:0005524]; GO:0032559; GO:0035639; GO:0030554; GO:0032555; GO:0043168; GO:1901265; GO:1901363; GO:0017076; GO:0032553; GO:0043167; GO:0005488; GO:0036094; GO:0000166; GO:0097367; GO:0003674;[GO:0005737]; GO:0110165; GO:0005622; GO:0005575;[GO:0005739]; GO:0043231; GO:0005737; GO:0043227; GO:0043229…	24015	ENSMUSG00000058355	Abce1	mmu:24015; O88793; P61222; Q13181; Q13864; Q96AL0; Q96B10; Q99K66	R-MMU-909733; R-MMU-8983711	R-MMU-909733; R-MMU-8983711	Interferon alpha/beta signaling; OAS antiviral response			88	2	0	1	1	1	Peak Found	Peak Found	High	1
High	IsMasterProtein	P58252	Elongation factor 2 OS=Mus musculus OX=10090 GN=Eef2 PE=1 SV=2	>sp|P58252|EF2_MOUSE Elongation factor 2 OS=Mus musculus OX=10090 GN=Eef2 PE=1 SV=2	False	7	5	6	10	4	5	858	95.3	6.83	9	16.3	27.1	256.6	191822	318557	3.01453e+06	12.81	6	cell cycle OR cell proliferation;protein metabolism;other metabolic processes;stress response;developmental processes;other biological processes	plasma membrane;other membranes;cytosol;translational apparatus;other cell component	cytoskeletal activity;translation activity;nucleic acid binding activity;other molecular function	Pf00009, Pf00679, Pf03144, Pf03764, Pf14492	[GO:0002039]; GO:0005515; GO:0005488; GO:0003674;[GO:0002244]; GO:0030154; GO:0030097; GO:0048869; GO:0048468; GO:0009987; GO:0032502; GO:0048856; GO:0008150;[GO:0002931]; GO:0006950; GO:0050896; GO:0008150;[GO:0003009]; GO:0006941; GO:0050881; GO:0006936; GO:0050879; GO:0050905; GO:0003012; GO:0032501; GO:0050877; GO:0003008; GO:0008150;[GO:0003746]; GO:0180051; GO:0006414; GO:0003674; GO:000905…	13629	ENSMUSG00000034994	Eef2	mmu:13629; P58252; Q544E4	R-MMU-6798695; R-MMU-8876725; R-MMU-156902; R-MMU-5358493	R-MMU-6798695; R-MMU-8876725; R-MMU-156902; R-MMU-5358493	Neutrophil degranulation; Protein methylation; Peptide chain elongation; Synthesis of diphthamide-EEF2	WP307	Translation factors	164	5	0	4	5	5	Peak Found	High	High	1
High	IsMasterProtein	Q80Y14	Glutaredoxin-related protein 5, mitochondrial OS=Mus musculus OX=10090 GN=Glrx5 PE=1 SV=2	>sp|Q80Y14|GLRX5_MOUSE Glutaredoxin-related protein 5, mitochondrial OS=Mus musculus OX=10090 GN=Glrx5 PE=1 SV=2	False	33	4	4	9	4	4	152	16.3	6.55	9	3.1	3.2	293.7	134791	139975	1.27686e+07	22.83	33	cell organization and biogenesis;protein metabolism;other metabolic processes;other biological processes	mitochondrion;other cell component	other molecular function	Pf00462	[GO:0005739]; GO:0043231; GO:0005737; GO:0043227; GO:0043229; GO:0110165; GO:0005622; GO:0043226; GO:0005575;[GO:0005759]; GO:0070013; GO:0005739; GO:0043233; GO:0043229; GO:0043231; GO:0005737; GO:0031974; GO:0043226; GO:0005622; GO:0043227; GO:0110165; GO:0005575;[GO:0030097]; GO:0048468; GO:0048856; GO:0048869; GO:0030154; GO:0032502; GO:0009987; GO:0008150;[GO:0044571]; GO:0016226; GO:0031163…	73046	ENSMUSG00000021102	Glrx5	mmu:73046; Q3YML1; Q80Y14; Q9D6E9	R-MMU-1362409	R-MMU-1362409	Mitochondrial iron-sulfur cluster biogenesis			48	1	0	4	3	4	Peak Found	Peak Found	High	1
High	IsMasterProtein	Q9D8S9	BolA-like protein 1 OS=Mus musculus OX=10090 GN=Bola1 PE=1 SV=1	>sp|Q9D8S9|BOLA1_MOUSE BolA-like protein 1 OS=Mus musculus OX=10090 GN=Bola1 PE=1 SV=1	False	45	4	4	9	4	4	137	14.4	8.76	9	2.9	3	294.1	36131.7	38255.8	3.69757e+06	17.98	45		other cell component		Pf01722	[GO:1990229]; GO:0032991; GO:0005737; GO:0005575; GO:0110165; GO:0005622	69168	ENSMUSG00000015943	Bola1	mmu:69168; Q9D8S9						7	0	0	2	2	4	Peak Found	Peak Found	High	1
High	IsMasterProtein	Q6NXH9	Keratin, type II cytoskeletal 73 OS=Mus musculus OX=10090 GN=Krt73 PE=1 SV=1	>sp|Q6NXH9|K2C73_MOUSE Keratin, type II cytoskeletal 73 OS=Mus musculus OX=10090 GN=Krt73 PE=1 SV=1	False	7	5	5	30	0	1	539	58.9	8.09	8	63.5	236.5		537139	2.00211e+06		8.98	4		cytoskeleton		Pf00038, Pf16208	[GO:0045095]; GO:0005882; GO:0099513; GO:0045111; GO:0099512; GO:0005856; GO:0099081; GO:0043232; GO:0099080; GO:0043228; GO:0043229; GO:0110165; GO:0043226; GO:0005622; GO:0005575	223915	ENSMUSG00000063661	Krt73	mmu:223915; Q6NXH9	R-MMU-6809371	R-MMU-6805567; R-MMU-6809371	Formation of the cornified envelope			17	2	0	1	1		High	High	Not Found	1
High	IsMasterProtein	Q9QWL7	Keratin, type I cytoskeletal 17 OS=Mus musculus OX=10090 GN=Krt17 PE=1 SV=3	>sp|Q9QWL7|K1C17_MOUSE Keratin, type I cytoskeletal 17 OS=Mus musculus OX=10090 GN=Krt17 PE=1 SV=3	False	17	9	9	31	1	4	433	48.1	5.06	8	85.5	128.4	86.1	1.86739e+06	2.80326e+06	1.88029e+06	20.09	6	cell organization and biogenesis;other biological processes	plasma membrane;cytoskeleton;other cell component	other molecular function	Pf00038	[GO:0001533]; GO:0005886; GO:0016020; GO:0071944; GO:0110165; GO:0005575;[GO:0002009]; GO:0048729; GO:0060429; GO:0009653; GO:0009888; GO:0032502; GO:0048856; GO:0008150;[GO:0005198]; GO:0003674;[GO:0005737]; GO:0110165; GO:0005622; GO:0005575;[GO:0005882]; GO:0099513; GO:0045111; GO:0099512; GO:0005856; GO:0099081; GO:0043232; GO:0099080; GO:0043228; GO:0043229; GO:0110165; GO:0043226; GO:000562…	16667	ENSMUSG00000035557	Krt17	A2A4G6; mmu:16667; Q61783; Q9QWL7	R-MMU-6809371	R-MMU-6805567; R-MMU-6809371	Formation of the cornified envelope	WP572	EGFR1 signaling pathway	91	3	2	6	6	3	High	High	High	1
High	IsMasterProtein	P07724	Albumin OS=Mus musculus OX=10090 GN=Alb PE=1 SV=3	>sp|P07724|ALBU_MOUSE Albumin OS=Mus musculus OX=10090 GN=Alb PE=1 SV=3	False	14	8	8	22	8	8	608	68.6	6.07	8	66.3	67.6	166.1	3.5754e+06	3.64242e+06	8.95205e+06	8.42	13	stress response;other biological processes	non-structural extracellular;ER/Golgi;other cell component	nucleic acid binding activity;other molecular function	Pf00273	[GO:0003677]; GO:0003676; GO:0005488; GO:0003674;[GO:0005504]; GO:0008289; GO:0033293; GO:0005488; GO:0031406; GO:0003674; GO:0043168; GO:0043177; GO:0043167; GO:0036094;[GO:0005576]; GO:0110165; GO:0005575;[GO:0005615]; GO:0110165; GO:0005576; GO:0005575;[GO:0005737]; GO:0110165; GO:0005622; GO:0005575;[GO:0005783]; GO:0043231; GO:0005737; GO:0012505; GO:0043227; GO:0043229; GO:0110165; GO:00056…	11657	ENSMUSG00000029368	Alb	mmu:11657; P07724; Q3TV03; Q61802; Q8C7C7; Q8C7H3; Q8CG74	R-MMU-2168880; R-MMU-114608; R-MMU-381426; R-MMU-8957275; R-MMU-9707564; R-MMU-189483; R-MMU-9749641; R-MMU-9757110; R-MMU-159418; R-MMU-189451; R-MMU-9793528; R-MMU-8964058	R-MMU-2168880; R-MMU-114608; R-MMU-381426; R-MMU-8957275; R-MMU-9707564; R-MMU-189483; R-MMU-9749641; R-MMU-9757110; R-MMU-159418; R-MMU-189451; R-MMU-9793528; R-MMU-8964058	Scavenging of heme from plasma; Platelet degranulation ; Regulation of Insulin-like Growth Factor (IGF) transport and uptake by Insulin-like Growth Factor Binding Proteins (IGFBPs); Post-translational protein phosphorylation; Cytoprotection by HMOX1; Heme degradation; Aspirin ADME; Prednisone ADME; Recycling of bile acids and salts; Heme biosynthesis; Ciprofloxacin ADME; HDL remodeling			68	12	0	8	8	8	High	High	High	1
High	IsMasterProtein	P56376	Acylphosphatase-1 OS=Mus musculus OX=10090 GN=Acyp1 PE=1 SV=2	>sp|P56376|ACYP1_MOUSE Acylphosphatase-1 OS=Mus musculus OX=10090 GN=Acyp1 PE=1 SV=2	False	56	5	5	8	5	5	99	11.2	9.04	8	59.8	29.2	211	2.39158e+06	1.16622e+06	8.43594e+06	13.79	56			other molecular function	Pf00708	[GO:0003998]; GO:0016462; GO:0016818; GO:0016817; GO:0016787; GO:0003824; GO:0003674	66204	ENSMUSG00000008822	Acyp1	mmu:66204; P56376; Q0VG40; Q545K8; Q6P8S7						8	0	0	1	2	5	Peak Found	Peak Found	High	1
High	IsMasterProtein	P10639	Thioredoxin OS=Mus musculus OX=10090 GN=Txn PE=1 SV=3	>sp|P10639|THIO_MOUSE Thioredoxin OS=Mus musculus OX=10090 GN=Txn PE=1 SV=3	False	31	3	3	8	3	3	105	11.7	4.92	8	4.9	8	287.1	277134	453632	1.6266e+07	12.69	31	other metabolic processes;stress response;other biological processes	non-structural extracellular;cytosol;nucleus;other cell component	other molecular function	Pf00085	[GO:0000122]; GO:0006357; GO:0045892; GO:0006355; GO:1902679; GO:0010468; GO:2001141; GO:0010558; GO:0051253; GO:0010556; GO:0051252; GO:0009890; GO:0010605; GO:0045934; GO:0009889; GO:0060255; GO:0019219; GO:0009892; GO:0019222; GO:0080090; GO:0048523; GO:0050794; GO:0048519; GO:0050789; GO:0065007; GO:0008150;[GO:0005576]; GO:0110165; GO:0005575;[GO:0005634]; GO:0043231; GO:0043227; GO:0043229;…	22166	ENSMUSG00000028367	Txn	mmu:22166; P10639; Q52KC4; Q9D8R0	R-MMU-5628897; R-MMU-499943; R-MMU-3299685; R-MMU-2559580; R-MMU-5676934; R-MMU-844456	R-MMU-5628897; R-MMU-499943; R-MMU-3299685; R-MMU-2559580; R-MMU-5676934; R-MMU-844456	TP53 Regulates Metabolic Genes; Interconversion of nucleotide di- and triphosphates; Detoxification of Reactive Oxygen Species; Oxidative Stress Induced Senescence; Protein repair; The NLRP3 inflammasome	WP4466	Oxidative stress and redox pathway	142	7	0	2	3	3	Peak Found	Peak Found	High	1
High	IsMasterProtein	P08228	Superoxide dismutase [Cu-Zn] OS=Mus musculus OX=10090 GN=Sod1 PE=1 SV=2	>sp|P08228|SODC_MOUSE Superoxide dismutase [Cu-Zn] OS=Mus musculus OX=10090 GN=Sod1 PE=1 SV=2	False	64	16	18	74	16	16	154	15.9	6.51	7	283.3	5	11.8	1.37829e+08	2.41434e+06	5.728e+06	7.14	39	cell organization and biogenesis;other metabolic processes;stress response;transport;developmental processes;other biological processes	non-structural extracellular;plasma membrane;other membranes;cytosol;mitochondrion;nucleus;other cytoplasmic organelle;other cell component	other molecular function	Pf00080	[GO:0000302]; GO:0006979; GO:1901700; GO:0006950; GO:0042221; GO:0050896; GO:0008150;[GO:0000303]; GO:0000305; GO:0000302; GO:0006979; GO:1901700; GO:0006950; GO:0042221; GO:0050896; GO:0008150;[GO:0001541]; GO:0048856; GO:0008585; GO:0032502; GO:0008406; GO:0046545; GO:0008150; GO:0048513; GO:0048608; GO:0045137; GO:0046660; GO:0003006; GO:0061458; GO:0007275; GO:0007548; GO:0022414; GO:0048731;…	20655	ENSMUSG00000022982	Sod1	mmu:20655; P08228	R-MMU-114608; R-MMU-3299685	R-MMU-114608; R-MMU-3299685	Platelet degranulation ; Detoxification of Reactive Oxygen Species	WP1770; WP412; WP4466	One-carbon metabolism and related pathways; Oxidative stress response; Oxidative stress and redox pathway	386	5	0	18	14	13	High	High	High	1
High	IsMasterProtein	P17182	Alpha-enolase OS=Mus musculus OX=10090 GN=Eno1 PE=1 SV=3	>sp|P17182|ENOA_MOUSE Alpha-enolase OS=Mus musculus OX=10090 GN=Eno1 PE=1 SV=3	False	20	9	9	14	9	9	434	47.1	6.8	7	6.4	3.7	289.9	1.95115e+06	1.11058e+06	8.80016e+07	11.66	13	other metabolic processes;developmental processes;other biological processes	plasma membrane;other membranes;cytosol;other cell component	nucleic acid binding activity;other molecular function	Pf00113, Pf03952	[GO:0000015]; GO:1902494; GO:0005829; GO:0032991; GO:0110165; GO:0005737; GO:0005575; GO:0005622;[GO:0000287]; GO:0046872; GO:0043169; GO:0043167; GO:0036094; GO:0005488; GO:0003674;[GO:0001701]; GO:0043009; GO:0009792; GO:0009790; GO:0007275; GO:0032501; GO:0048856; GO:0008150; GO:0032502;[GO:0003723]; GO:0003676; GO:0005488; GO:0003674;[GO:0004634]; GO:0016836; GO:0016835; GO:0016829; GO:000382…	13806; 433182	ENSMUSG00000059040; ENSMUSG00000063524	Eno1	mmu:13806; mmu:433182; P17182; Q99KT7; Q9DCY7				WP157	Glycolysis and gluconeogenesis	126	1	0	7	8	7	High	High	High	1
High	IsMasterProtein	Q8BG73	SH3 domain-binding glutamic acid-rich-like protein 2 OS=Mus musculus OX=10090 GN=Sh3bgrl2 PE=1 SV=1	>sp|Q8BG73|SH3L2_MOUSE SH3 domain-binding glutamic acid-rich-like protein 2 OS=Mus musculus OX=10090 GN=Sh3bgrl2 PE=1 SV=1	False	58	4	4	7	4	4	107	12.2	5.55	7	30.3	11.2	258.5	334469	123909	2.85189e+06	3.89	58		other membranes;nucleus	other molecular function	Pf04908	[GO:0005654]; GO:0110165; GO:0031981; GO:0005575; GO:0070013; GO:0005634; GO:0043233; GO:0043229; GO:0043231; GO:0031974; GO:0043226; GO:0005622; GO:0043227;[GO:0017124]; GO:0019904; GO:0005515; GO:0005488; GO:0003674;[GO:0031965]; GO:0031090; GO:0005635; GO:0016020; GO:0043227; GO:0031967; GO:0005634; GO:0012505; GO:0110165; GO:0043226; GO:0043229; GO:0043231; GO:0005575; GO:0005622	212531	ENSMUSG00000032261	Sh3bgrl2	mmu:212531; Q3TV64; Q8BG73						25	0	0	1	1	4	Peak Found	Peak Found	High	1
High	IsMasterProtein	P46656	Adrenodoxin, mitochondrial OS=Mus musculus OX=10090 GN=Fdx1 PE=1 SV=1	>sp|P46656|ADX_MOUSE Adrenodoxin, mitochondrial OS=Mus musculus OX=10090 GN=Fdx1 PE=1 SV=1	False	19	4	5	7	4	4	188	20.1	5.62	7	1.5	0.9	297.7	15112.1	8789.5	3.03399e+06	2.69	19	other metabolic processes;other biological processes	mitochondrion	other molecular function	Pf00111	[GO:0005759]; GO:0070013; GO:0005739; GO:0043233; GO:0043229; GO:0043231; GO:0005737; GO:0031974; GO:0043226; GO:0005622; GO:0043227; GO:0110165; GO:0005575;[GO:0006694]; GO:0008202; GO:0008610; GO:0006629; GO:0009058; GO:0044238; GO:0008152; GO:0009987; GO:0008150;[GO:0008203]; GO:0016125; GO:1902652; GO:0008202; GO:0006066; GO:0006629; GO:0044281; GO:0044238; GO:0008152; GO:0009987; GO:0008150;…	14148	ENSMUSG00000032051	Fdx1	mmu:14148; P46656	R-MMU-211976; R-MMU-196108; R-MMU-2395516; R-MMU-9857492	R-MMU-1362409; R-MMU-211976; R-MMU-196108; R-MMU-2395516; R-MMU-9857492	Endogenous sterols; Pregnenolone biosynthesis; Electron transport from NADPH to Ferredoxin; Protein lipoylation			66	5	0	1	1	4	Peak Found	Peak Found	High	1
High	IsMasterProtein	Q64433	10 kDa heat shock protein, mitochondrial OS=Mus musculus OX=10090 GN=Hspe1 PE=1 SV=2	>sp|Q64433|CH10_MOUSE 10 kDa heat shock protein, mitochondrial OS=Mus musculus OX=10090 GN=Hspe1 PE=1 SV=2	False	47	5	5	7	5	5	102	11	8.35	7	1.8	0.7	297.6	48119.8	19042.8	8.1649e+06	17.39	47	protein metabolism;other metabolic processes	mitochondrion	other molecular function	Pf00166	[GO:0005524]; GO:0032559; GO:0035639; GO:0030554; GO:0032555; GO:0043168; GO:1901265; GO:1901363; GO:0017076; GO:0032553; GO:0043167; GO:0005488; GO:0036094; GO:0000166; GO:0097367; GO:0003674;[GO:0005759]; GO:0070013; GO:0005739; GO:0043233; GO:0043229; GO:0043231; GO:0005737; GO:0031974; GO:0043226; GO:0005622; GO:0043227; GO:0110165; GO:0005575;[GO:0044183]; GO:0003674; GO:0006457; GO:0009987;…	15528	ENSMUSG00000073676	Hspe1	mmu:15528; Q64433	R-MMU-9013408	R-MMU-9013408	RHOG GTPase cycle			44	1	0	3	1	5	Peak Found	Peak Found	High	1
High	IsMasterProtein	P61971	Nuclear transport factor 2 OS=Mus musculus OX=10090 GN=Nutf2 PE=1 SV=1	>sp|P61971|NTF2_MOUSE Nuclear transport factor 2 OS=Mus musculus OX=10090 GN=Nutf2 PE=1 SV=1	False	39	3	4	7	3	3	127	14.5	5.38	7		0.2	299.8		9619.25	1.23383e+07	9.25	39	transport;other biological processes	other membranes;cytosol;nucleus	other molecular function	Pf02136	[GO:0005637]; GO:0019866; GO:0031965; GO:0031090; GO:0031967; GO:0005635; GO:0016020; GO:0043227; GO:0110165; GO:0043229; GO:0005634; GO:0012505; GO:0043226; GO:0005575; GO:0005622; GO:0043231;[GO:0005640]; GO:0031965; GO:0031968; GO:0042175; GO:0031090; GO:0005635; GO:0019867; GO:0098588; GO:0031967; GO:0016020; GO:0012505; GO:0043227; GO:0005634; GO:0110165; GO:0043229; GO:0043226; GO:0043231; …	68051	ENSMUSG00000008450; ENSMUSG00000071497	Nutf2	mmu:68051; P13662; P61971; Q3TI35						71	0	0		1	4	Not Found	Peak Found	High	1
High	IsMasterProtein	Q3TTY5	Keratin, type II cytoskeletal 2 epidermal OS=Mus musculus OX=10090 GN=Krt2 PE=1 SV=1	>sp|Q3TTY5|K22E_MOUSE Keratin, type II cytoskeletal 2 epidermal OS=Mus musculus OX=10090 GN=Krt2 PE=1 SV=1	False	7	10	12	34	4	4	707	70.9	8.06	6	44.7	75.2	180.1	1.55588e+06	2.61793e+06	6.27053e+06	10.99	4	cell cycle OR cell proliferation;cell organization and biogenesis;other biological processes	plasma membrane;cytosol;cytoskeleton;other cell component	bone, tooth or skin structural activity;cytoskeletal activity	Pf00038, Pf16208	[GO:0001533]; GO:0005886; GO:0016020; GO:0071944; GO:0110165; GO:0005575;[GO:0003334]; GO:0002064; GO:0030216; GO:0048468; GO:0030855; GO:0009913; GO:0043588; GO:0048856; GO:0048869; GO:0030154; GO:0060429; GO:0008544; GO:0048513; GO:0032502; GO:0009987; GO:0009888; GO:0008150;[GO:0005737]; GO:0110165; GO:0005622; GO:0005575;[GO:0005829]; GO:0110165; GO:0005737; GO:0005575; GO:0005622;[GO:0008092…	16681	ENSMUSG00000064201	Krt2	mmu:16681; Q0VBW1; Q3TTY5; Q61869	R-MMU-6809371	R-MMU-6805567; R-MMU-6809371	Formation of the cornified envelope			75	2	0	3	4	4	High	High	High	1
High	IsMasterProtein	P97315	Cysteine and glycine-rich protein 1 OS=Mus musculus OX=10090 GN=Csrp1 PE=1 SV=3	>sp|P97315|CSRP1_MOUSE Cysteine and glycine-rich protein 1 OS=Mus musculus OX=10090 GN=Csrp1 PE=1 SV=3	False	51	8	8	19	8	8	193	20.6	8.57	6	50.2	125.4	124.4	2.04853e+06	5.11236e+06	5.07243e+06	7.18	30	cell organization and biogenesis	cytoskeleton;nucleus	other molecular function	Pf00412	[GO:0005654]; GO:0110165; GO:0031981; GO:0005575; GO:0070013; GO:0005634; GO:0043233; GO:0043229; GO:0043231; GO:0031974; GO:0043226; GO:0005622; GO:0043227;[GO:0015629]; GO:0005856; GO:0043232; GO:0043228; GO:0043229; GO:0043226; GO:0005622; GO:0110165; GO:0005575;[GO:0030036]; GO:0007010; GO:0030029; GO:0006996; GO:0009987; GO:0016043; GO:0008150; GO:0071840;[GO:0046872]; GO:0043169; GO:0043167…	13007	ENSMUSG00000026421	Csrp1	mmu:13007; P97315				WP2910	Mecp2 and associated Rett syndrome	32	1	0	8	8	8	High	High	High	1
High	IsMasterProtein	P04444	Hemoglobin subunit beta-H1 OS=Mus musculus OX=10090 GN=Hbb-bh1 PE=2 SV=3	>sp|P04444|HBBZ_MOUSE Hemoglobin subunit beta-H1 OS=Mus musculus OX=10090 GN=Hbb-bh1 PE=2 SV=3	False	13	2	2	6	0	1	147	16.5	8.66	6			300			3.84943e+06	6.34	13	transport;other biological processes	cytosol	other molecular function	Pf00042	[GO:0000122]; GO:0006357; GO:0045892; GO:0006355; GO:1902679; GO:0010468; GO:2001141; GO:0010558; GO:0051253; GO:0010556; GO:0051252; GO:0009890; GO:0010605; GO:0045934; GO:0009889; GO:0060255; GO:0019219; GO:0009892; GO:0019222; GO:0080090; GO:0048523; GO:0050794; GO:0048519; GO:0050789; GO:0065007; GO:0008150;[GO:0005344]; GO:0140104; GO:0015671; GO:0003674; GO:0015669; GO:0006810; GO:0051234; …	15132	ENSMUSG00000052217	Hbb-bh1	mmu:15132; P04444; Q61347				WP5242	Comprehensive IL-17A signaling	56	1	0			1	Not Found	Not Found	High	1
High	IsMasterProtein	Q9JKP5	Muscleblind-like protein 1 OS=Mus musculus OX=10090 GN=Mbnl1 PE=1 SV=1	>sp|Q9JKP5|MBNL1_MOUSE Muscleblind-like protein 1 OS=Mus musculus OX=10090 GN=Mbnl1 PE=1 SV=1	False	7	3	3	6	0	3	341	37	8.6	6	14	19	267	73197	99243.7	1.39606e+06	1.73	7	cell organization and biogenesis;RNA metabolism OR transcription;other metabolic processes;developmental processes;other biological processes	nucleus;other cell component	nucleic acid binding activity;other molecular function	Pf00642, Pf14608, Pf22628	[GO:0000380]; GO:0000398; GO:0000377; GO:0006397; GO:0000375; GO:0006396; GO:0016071; GO:0008380; GO:0044238; GO:0010467; GO:0032774; GO:0016070; GO:0008152; GO:0009059; GO:0141187; GO:0090304; GO:0009987; GO:0009058; GO:0043170; GO:0034654; GO:0006139; GO:0008150;[GO:0001701]; GO:0043009; GO:0009792; GO:0009790; GO:0007275; GO:0032501; GO:0048856; GO:0008150; GO:0032502;[GO:0003723]; GO:0003676;…	56758	ENSMUSG00000027763	Mbnl1	mmu:56758; Q9JKP5				WP310; WP447	mRNA processing; Adipogenesis genes	101	2	0	2	3	3	Peak Found	Peak Found	High	1
High	IsMasterProtein	P10126	Elongation factor 1-alpha 1 OS=Mus musculus OX=10090 GN=Eef1a1 PE=1 SV=3	>sp|P10126|EF1A1_MOUSE Elongation factor 1-alpha 1 OS=Mus musculus OX=10090 GN=Eef1a1 PE=1 SV=3	False	18	7	7	22	2	7	462	50.1	9.01	5	107.1	77.9	115	3.73192e+06	2.71507e+06	4.00874e+06	4.79	8	protein metabolism;other metabolic processes;other biological processes	plasma membrane;other membranes;nucleus;other cell component	enzyme regulator activity;other molecular function	Pf00009, Pf03144, Pf22594	[GO:0003746]; GO:0180051; GO:0006414; GO:0003674; GO:0009059; GO:0006412; GO:0009058; GO:0043170; GO:0019538; GO:0010467; GO:0008152; GO:0044238; GO:0009987; GO:0008150;[GO:0003924]; GO:0017111; GO:0016462; GO:0016818; GO:0016817; GO:0016787; GO:0003824; GO:0003674;[GO:0005516]; GO:0005515; GO:0005488; GO:0003674;[GO:0005525]; GO:0032561; GO:0035639; GO:0019001; GO:0032555; GO:0043168; GO:1901265…	13627	ENSMUSG00000037742	Eef1a1	mmu:13627; P10126; Q61511; Q6ZWN2; Q8BMB8; Q8BVS8; Q99KU5	R-MMU-6798695; R-MMU-156842; R-MMU-3371511; R-MMU-8876725	R-MMU-6798695; R-MMU-156842; R-MMU-3371511; R-MMU-8876725	Neutrophil degranulation; Eukaryotic Translation Elongation; HSF1 activation; Protein methylation	WP307; WP572	Translation factors; EGFR1 signaling pathway	73	6	0	7	7	7	High	High	High	1
High	IsMasterProtein	P14206	40S ribosomal protein SA OS=Mus musculus OX=10090 GN=Rpsa PE=1 SV=4	>sp|P14206|RSSA_MOUSE 40S ribosomal protein SA OS=Mus musculus OX=10090 GN=Rpsa PE=1 SV=4	False	22	5	5	16	5	5	295	32.8	4.87	5	70.4	48.6	181	1.49718e+06	1.03315e+06	3.84902e+06	8.05	12	cell adhesion;cell organization and biogenesis;protein metabolism;other metabolic processes	plasma membrane;other membranes;cytosol;translational apparatus;nucleus;other cell component	other molecular function	Pf00318, Pf16122	[GO:0000028]; GO:0022618; GO:0042255; GO:0042274; GO:0065003; GO:0071826; GO:0022613; GO:0140694; GO:0042254; GO:0022607; GO:0043933; GO:0044085; GO:0070925; GO:0016043; GO:0071840; GO:0006996; GO:0009987; GO:0008150;[GO:0002181]; GO:0006412; GO:0009059; GO:0019538; GO:0010467; GO:0009058; GO:0043170; GO:0044238; GO:0008152; GO:0009987; GO:0008150;[GO:0003735]; GO:0005198; GO:0003674;[GO:0005055]…	16785	ENSMUSG00000032518	Rpsa	mmu:16785; P14206; Q58E74; Q8BHL0; Q8BNL2; Q91V31; Q9CY13	R-MMU-156827; R-MMU-1799339; R-MMU-6791226; R-MMU-72689; R-MMU-72706; R-MMU-975956; R-MMU-975957; R-MMU-72649; R-MMU-72695; R-MMU-72702	R-MMU-156827; R-MMU-1799339; R-MMU-6791226; R-MMU-72689; R-MMU-72706; R-MMU-975956; R-MMU-975957; R-MMU-72649; R-MMU-72695; R-MMU-72702	L13a-mediated translational silencing of Ceruloplasmin expression; SRP-dependent cotranslational protein targeting to membrane; Major pathway of rRNA processing in the nucleolus and cytosol; Formation of a pool of free 40S subunits; GTP hydrolysis and joining of the 60S ribosomal subunit; Nonsense Mediated Decay (NMD) independent of the Exon Junction Complex (EJC); Nonsense Mediated Decay (NMD) e…	WP163; WP488	Cytoplasmic ribosomal proteins; Alpha 6 beta 4 integrin signaling pathway	66	12	0	5	5	3	High	High	High	1
High	IsMasterProtein	Q99KC8	von Willebrand factor A domain-containing protein 5A OS=Mus musculus OX=10090 GN=Vwa5a PE=1 SV=2	>sp|Q99KC8|VMA5A_MOUSE von Willebrand factor A domain-containing protein 5A OS=Mus musculus OX=10090 GN=Vwa5a PE=1 SV=2	False	6	4	4	13	4	4	793	87.1	6.58	5	31.7	24.3	244	946304	724024	7.27292e+06	11.02	5				Pf08487, Pf13768		67776	ENSMUSG00000023186	Vwa5a	mmu:67776; Q3TTU2; Q3UVU1; Q3V3F2; Q6UN22; Q8BHA8; Q99KC8; Q9CTV9						2	0	0	4	3	3	High	High	High	1
High	IsMasterProtein	P28798	Progranulin OS=Mus musculus OX=10090 GN=Grn PE=1 SV=2	>sp|P28798|GRN_MOUSE Progranulin OS=Mus musculus OX=10090 GN=Grn PE=1 SV=2	False	7	4	4	8	4	4	589	63.4	6.8	5	25.7	47	227.3	948812	1.73791e+06	8.40488e+06	5.88	5	cell cycle OR cell proliferation;cell organization and biogenesis;protein metabolism;other metabolic processes;stress response;transport;developmental processes;signal transduction;other biological processes	non-structural extracellular;plasma membrane;other membranes;ER/Golgi;other cytoplasmic organelle;other cell component	signal transduction activity or receptor binding;other molecular function	Pf00396	[GO:0001834]; GO:0008283; GO:0001832; GO:0009987; GO:0048589; GO:0001824; GO:0008150; GO:0040007; GO:0032502; GO:0048856; GO:0001701; GO:0043009; GO:0009792; GO:0009790; GO:0007275; GO:0032501;[GO:0001835]; GO:0035188; GO:0001824; GO:0071684; GO:0007275; GO:0048856; GO:0001701; GO:0032501; GO:0032502; GO:0043009; GO:0008150; GO:0009792; GO:0009790;[GO:0002265]; GO:0002263; GO:0048143; GO:0001775;…	14824	ENSMUSG00000034708	Grn	mmu:14824; P28798	R-MMU-6798695	R-MMU-6798695	Neutrophil degranulation			302	1	0	3	3	4	High	High	High	1
High	IsMasterProtein	Q61207	Prosaposin OS=Mus musculus OX=10090 GN=Psap PE=1 SV=2	>sp|Q61207|SAP_MOUSE Prosaposin OS=Mus musculus OX=10090 GN=Psap PE=1 SV=2	False	6	3	3	7	3	3	557	61.4	5.19	5	26.4	39.4	234.3	480158	717230	4.2677e+06	4.17	6	cell organization and biogenesis;protein metabolism;other metabolic processes;stress response;transport;developmental processes;signal transduction;other biological processes	non-structural extracellular;other membranes;other cytoplasmic organelle;other cell component	signal transduction activity or receptor binding;other molecular function	Pf02199, Pf03489, Pf05184	[GO:0001664]; GO:0005102; GO:0005515; GO:0005488; GO:0003674;[GO:0001865]; GO:0046632; GO:0030217; GO:0046631; GO:0030098; GO:0042110; GO:0046649; GO:1903131; GO:0045321; GO:0002521; GO:0001775; GO:0002376; GO:0030154; GO:0030097; GO:0009987; GO:0032501; GO:0008150; GO:0048869; GO:0048468; GO:0032502; GO:0048856;[GO:0002020]; GO:0019899; GO:0005515; GO:0005488; GO:0003674;[GO:0003335]; GO:0048468…	19156	ENSMUSG00000004207	Psap	mmu:19156; Q60861; Q61207; Q64006; Q64219	R-MMU-6798695; R-MMU-114608; R-MMU-418594; R-MMU-9840310; R-MMU-375276	R-MMU-6798695; R-MMU-114608; R-MMU-418594; R-MMU-9840310; R-MMU-375276	Neutrophil degranulation; Platelet degranulation ; G alpha (i) signalling events; Glycosphingolipid catabolism; Peptide ligand-binding receptors			231	5	0	2	2	2	High	High	High	1
High	IsMasterProtein	D3Z4S3	Putative peptidyl-tRNA hydrolase PTRHD1 OS=Mus musculus OX=10090 GN=Ptrhd1 PE=1 SV=1	>sp|D3Z4S3|PTRD1_MOUSE Putative peptidyl-tRNA hydrolase PTRHD1 OS=Mus musculus OX=10090 GN=Ptrhd1 PE=1 SV=1	False	22	3	3	5	3	3	140	16	9.32	5			300			2.58175e+06	11.94	22			other molecular function	Pf01981	[GO:0004045]; GO:0052689; GO:0140101; GO:0016788; GO:0140098; GO:0016787; GO:0140640; GO:0003824; GO:0003674	69709	ENSMUSG00000096199	Ptrhd1	D3Z4S3; mmu:69709						10	0	0			3	Not Found	Not Found	High	1
High	IsMasterProtein	P26883	Peptidyl-prolyl cis-trans isomerase FKBP1A OS=Mus musculus OX=10090 GN=Fkbp1a PE=1 SV=2	>sp|P26883|FKB1A_MOUSE Peptidyl-prolyl cis-trans isomerase FKBP1A OS=Mus musculus OX=10090 GN=Fkbp1a PE=1 SV=2	False	34	2	3	5	2	2	108	11.9	8.16	5			300			2.91922e+06	8.73	34	cell cycle OR cell proliferation;transport;developmental processes;signal transduction;other biological processes	plasma membrane;other membranes;cytosol;ER/Golgi;other cell component	other molecular function	Pf00254	[GO:0003007]; GO:0009887; GO:0007507; GO:0009653; GO:0048513; GO:0072359; GO:0032502; GO:0048856; GO:0048731; GO:0008150; GO:0007275; GO:0032501;[GO:0003755]; GO:0016859; GO:0140096; GO:0016853; GO:0003824; GO:0003674;[GO:0005528]; GO:0005527; GO:0033218; GO:0005488; GO:0003674;[GO:0005829]; GO:0110165; GO:0005737; GO:0005575; GO:0005622;[GO:0006936]; GO:0003012; GO:0003008; GO:0032501; GO:000815…	14225	ENSMUSG00000032966	Fkbp1a	mmu:14225; P26883; Q545E9	R-MMU-2173789; R-MMU-166208; R-MMU-2025928	R-MMU-2173789; R-MMU-166208; R-MMU-2025928	TGF-beta receptor signaling activates SMADs; mTORC1-mediated signalling; Calcineurin activates NFAT	WP113; WP2432; WP553	TGF-beta signaling pathway; Spinal cord injury; Calcium regulation in cardiac cells	152	6	0			3	Not Found	Not Found	High	1
High	IsMasterProtein	O08709	Peroxiredoxin-6 OS=Mus musculus OX=10090 GN=Prdx6 PE=1 SV=3	>sp|O08709|PRDX6_MOUSE Peroxiredoxin-6 OS=Mus musculus OX=10090 GN=Prdx6 PE=1 SV=3	False	23	4	4	5	4	4	224	24.9	6.01	5	7.1	14.1	278.8	98290.3	196304	3878347	4.19	23	cell organization and biogenesis;other metabolic processes;stress response;other biological processes	cytosol;other cytoplasmic organelle	other molecular function	Pf00578, Pf10417	[GO:0000302]; GO:0006979; GO:1901700; GO:0006950; GO:0042221; GO:0050896; GO:0008150;[GO:0004601]; GO:0016209; GO:0016684; GO:0003674; GO:0098869; GO:0016491; GO:1990748; GO:0003824; GO:0009987; GO:0098754; GO:0097237; GO:0008150; GO:0009636; GO:0070887; GO:0042221; GO:0051716; GO:0050896;[GO:0004623]; GO:0004620; GO:0052689; GO:0016298; GO:0016788; GO:0016787; GO:0003824; GO:0003674;[GO:0005764]…	11758		Prdx6	mmu:11758; O08709; Q91WT2; Q9QWP4; Q9QWW0	R-MMU-6798695; R-MMU-3299685	R-MMU-6798695; R-MMU-3299685	Neutrophil degranulation; Detoxification of Reactive Oxygen Species			61	2	0	2	3	4	Peak Found	Peak Found	High	1
High	IsMasterProtein	P01887	Beta-2-microglobulin OS=Mus musculus OX=10090 GN=B2m PE=1 SV=2	>sp|P01887|B2MG_MOUSE Beta-2-microglobulin OS=Mus musculus OX=10090 GN=B2m PE=1 SV=2	False	23	3	3	5	3	3	119	13.8	8.44	5		0.3	299.7		16886.4	1.83649e+07	9.99	23	cell organization and biogenesis;protein metabolism;other metabolic processes;stress response;transport;other biological processes	plasma membrane;other membranes;cytosol;ER/Golgi	other molecular function	Pf07654	[GO:0001913]; GO:0001909; GO:0002456; GO:0001906; GO:0002443; GO:0002449; GO:0002460; GO:0009987; GO:0002252; GO:0002250; GO:0008150; GO:0002376; GO:0006955; GO:0050896;[GO:0001916]; GO:0001912; GO:0001914; GO:0002711; GO:0001910; GO:0002705; GO:0031343; GO:0002709; GO:0002708; GO:0002824; GO:0002703; GO:0031341; GO:0002699; GO:0048522; GO:0002706; GO:0002822; GO:0002821; GO:0002697; GO:0050794; …	12010	ENSMUSG00000060802	B2m	mmu:12010; P01887; Q91XJ8	R-MMU-198933; R-MMU-6798695; R-MMU-1236974; R-MMU-1236977; R-MMU-983170; R-MMU-2424491	R-MMU-198933; R-MMU-6798695; R-MMU-2172127; R-MMU-1236974; R-MMU-1236977; R-MMU-983170; R-MMU-2424491	Immunoregulatory interactions between a Lymphoid and a non-Lymphoid cell; Neutrophil degranulation; ER-Phagosome pathway; Endosomal/Vacuolar pathway; Antigen Presentation: Folding, assembly and peptide loading of class I MHC; DAP12 signaling			264	7	0		1	3	Not Found	Peak Found	High	1
High	IsMasterProtein	P27661	Histone H2AX OS=Mus musculus OX=10090 GN=H2ax PE=1 SV=2	>sp|P27661|H2AX_MOUSE Histone H2AX OS=Mus musculus OX=10090 GN=H2ax PE=1 SV=2	False	55	15	15	389	5	5	143	15.1	10.74	4	262.3	34.9	2.8	1.2323e+08	1.64188e+07	1.31554e+06	5.69	11	cell cycle OR cell proliferation;cell organization and biogenesis;DNA metabolism;other metabolic processes;stress response;other biological processes	cytoskeleton;nucleus;other cell component	nucleic acid binding activity;other molecular function	Pf00125, Pf16211	[GO:0000724]; GO:0000725; GO:0006302; GO:0006281; GO:0006310; GO:0006259; GO:0006974; GO:0090304; GO:0033554; GO:0006139; GO:0043170; GO:0006950; GO:0051716; GO:0044238; GO:0008152; GO:0050896; GO:0009987; GO:0008150;[GO:0000781]; GO:0098687; GO:0110165; GO:0005694; GO:0005575; GO:0043232; GO:0043228; GO:0043229; GO:0043226; GO:0005622;[GO:0000785]; GO:0110165; GO:0005694; GO:0005575; GO:0043232;…	15270	ENSMUSG00000049932	H2ax	mmu:15270; P27661	R-MMU-2299718; R-MMU-9843940; R-MMU-110330; R-MMU-110331; R-MMU-2559586; R-MMU-5693565; R-MMU-5693571; R-MMU-5693607; R-MMU-69473; R-MMU-9670095; R-MMU-606279; R-MMU-8936459; R-MMU-212300; R-MMU-9764725; R-MMU-9841922	R-MMU-2299718; R-MMU-9843940; R-MMU-110330; R-MMU-110331; R-MMU-2559586; R-MMU-5693565; R-MMU-5693571; R-MMU-5693607; R-MMU-69473; R-MMU-9670095; R-MMU-606279; R-MMU-8936459; R-MMU-212300; R-MMU-9764725; R-MMU-9841922	Condensation of Prophase Chromosomes; Regulation of endogenous retroelements by KRAB-ZFP proteins; Recognition and association of DNA glycosylase with site containing an affected purine; Cleavage of the damaged purine; DNA Damage/Telomere Stress Induced Senescence; Recruitment and ATM-mediated phosphorylation of repair and signaling proteins at DNA double strand breaks; Nonhomologous End-Joining …	WP519	Proteasome degradation	97	16	2	7	7	3	High	High	Peak Found	1
High	IsMasterProtein	Q3THW5	Histone H2A.V OS=Mus musculus OX=10090 GN=H2az2 PE=1 SV=3	>sp|Q3THW5|H2AV_MOUSE Histone H2A.V OS=Mus musculus OX=10090 GN=H2az2 PE=1 SV=3	False	34	5	5	206	0	3	128	13.5	10.58	4	9.1	279.3	11.5	149909	4.59435e+06	189794	5.69	13	cell organization and biogenesis	nucleus;other cell component	nucleic acid binding activity;other molecular function	Pf00125, Pf16211	[GO:0000786]; GO:0032993; GO:0000785; GO:0032991; GO:0110165; GO:0005694; GO:0005575; GO:0043232; GO:0043228; GO:0043229; GO:0043226; GO:0005622;[GO:0003677]; GO:0003676; GO:0005488; GO:0003674;[GO:0005634]; GO:0043231; GO:0043227; GO:0043229; GO:0043226; GO:0005622; GO:0110165; GO:0005575;[GO:0006325]; GO:0016043; GO:0071840; GO:0009987; GO:0008150;[GO:0030527]; GO:0005198; GO:0003674;[GO:004698…	77605	ENSMUSG00000041126	H2az2	mmu:77605; Q3THW5; Q5NC92; Q6ZWU0	R-MMU-9843940; R-MMU-110330; R-MMU-110331; R-MMU-2299718; R-MMU-2559586; R-MMU-9670095; R-MMU-606279; R-MMU-8936459; R-MMU-212300; R-MMU-9764725; R-MMU-9841922	R-MMU-9843940; R-MMU-110330; R-MMU-110331; R-MMU-2299718; R-MMU-2559586; R-MMU-9670095; R-MMU-606279; R-MMU-8936459; R-MMU-212300; R-MMU-9764725; R-MMU-9841922	Regulation of endogenous retroelements by KRAB-ZFP proteins; Recognition and association of DNA glycosylase with site containing an affected purine; Cleavage of the damaged purine; Condensation of Prophase Chromosomes; DNA Damage/Telomere Stress Induced Senescence; Inhibition of DNA recombination at telomere; Deposition of new CENPA-containing nucleosomes at the centromere; RUNX1 regulates genes …			31	11	0	1	3	2	Peak Found	High	Peak Found	1
High	IsMasterProtein	P61089	Ubiquitin-conjugating enzyme E2 N OS=Mus musculus OX=10090 GN=Ube2n PE=1 SV=1	>sp|P61089|UBE2N_MOUSE Ubiquitin-conjugating enzyme E2 N OS=Mus musculus OX=10090 GN=Ube2n PE=1 SV=1	False	62	12	13	67	11	12	152	17.1	6.57	4	113.3	181.7	5	3.21195e+07	5.15227e+07	1.42346e+06	2.38	30	protein metabolism;DNA metabolism;other metabolic processes;stress response;signal transduction;other biological processes	cytosol;nucleus;other cell component	enzyme regulator activity;other molecular function	Pf00179	[GO:0000151]; GO:0140535; GO:1990234; GO:0032991; GO:1902494; GO:0005575;[GO:0000724]; GO:0000725; GO:0006302; GO:0006281; GO:0006310; GO:0006259; GO:0006974; GO:0090304; GO:0033554; GO:0006139; GO:0043170; GO:0006950; GO:0051716; GO:0044238; GO:0008152; GO:0050896; GO:0009987; GO:0008150;[GO:0000729]; GO:0006259; GO:0006302; GO:0090304; GO:0006281; GO:0006139; GO:0043170; GO:0006974; GO:0044238;…	93765	ENSMUSG00000074781	Ube2n	mmu:93765; P61089; Q16781; Q3TSL6; Q6ZWZ0; Q9DAJ6	R-MMU-2871837; R-MMU-202424; R-MMU-5693565; R-MMU-5693571; R-MMU-5693607; R-MMU-69473; R-MMU-5696395; R-MMU-983168; R-MMU-5607764; R-MMU-9646399; R-MMU-8866654; R-MMU-5205685; R-MMU-168638; R-MMU-937041; R-MMU-450302; R-MMU-445989; R-MMU-937039; R-MMU-975144; R-MMU-450321; R-MMU-1169408	R-MMU-2871837; R-MMU-202424; R-MMU-5693565; R-MMU-5693571; R-MMU-5693607; R-MMU-69473; R-MMU-5696395; R-MMU-983168; R-MMU-5607764; R-MMU-9646399; R-MMU-8866654; R-MMU-5205685; R-MMU-168638; R-MMU-937041; R-MMU-9020702; R-MMU-450302; R-MMU-445989; R-MMU-937039; R-MMU-975144; R-MMU-450321; R-MMU-1169408	FCERI mediated NF-kB activation; Downstream TCR signaling; Recruitment and ATM-mediated phosphorylation of repair and signaling proteins at DNA double strand breaks; Nonhomologous End-Joining (NHEJ); Processing of DNA double-strand break ends; G2/M DNA damage checkpoint; Formation of Incision Complex in GG-NER; Antigen processing: Ubiquitination & Proteasome degradation; CLEC7A (Dectin-1) signali…			181	21	0	13	13	7	High	High	High	1
High	IsMasterProtein	Q61792	LIM and SH3 domain protein 1 OS=Mus musculus OX=10090 GN=Lasp1 PE=1 SV=1	>sp|Q61792|LASP1_MOUSE LIM and SH3 domain protein 1 OS=Mus musculus OX=10090 GN=Lasp1 PE=1 SV=1	False	18	5	5	11	5	5	263	30	7.05	4	75.7	95.3	129	1.66661e+06	2.0964e+06	2.83845e+06	8.58	10	transport	cytoskeleton;other cell component	transporter activity;cytoskeletal activity;other molecular function	Pf00412, Pf00880, Pf14604	[GO:0005737]; GO:0110165; GO:0005622; GO:0005575;[GO:0005925]; GO:0030055; GO:0070161; GO:0030054; GO:0110165; GO:0005575;[GO:0006811]; GO:0006810; GO:0051234; GO:0051179; GO:0008150;[GO:0015075]; GO:0022857; GO:0034220; GO:0005215; GO:0055085; GO:0006811; GO:0003674; GO:0006810; GO:0009987; GO:0051234; GO:0008150; GO:0051179;[GO:0030864]; GO:0030863; GO:0015629; GO:0005856; GO:0005938; GO:004323…	16796	ENSMUSG00000038366	Lasp1	mmu:16796; Q61792; Q62416						43	0	0	4	5	5	High	High	High	1
High	IsMasterProtein	Q9D0E1	Heterogeneous nuclear ribonucleoprotein M OS=Mus musculus OX=10090 GN=Hnrnpm PE=1 SV=3	>sp|Q9D0E1|HNRPM_MOUSE Heterogeneous nuclear ribonucleoprotein M OS=Mus musculus OX=10090 GN=Hnrnpm PE=1 SV=3	False	11	5	6	11	5	5	729	77.6	8.63	4	53.6	61.4	185	1.22035e+06	1.39906e+06	4.2132e+06	10.06	6	RNA metabolism OR transcription;other metabolic processes	nucleus;other cell component	nucleic acid binding activity;other molecular function	Pf00076, Pf11532	[GO:0000380]; GO:0000398; GO:0000377; GO:0006397; GO:0000375; GO:0006396; GO:0016071; GO:0008380; GO:0044238; GO:0010467; GO:0032774; GO:0016070; GO:0008152; GO:0009059; GO:0141187; GO:0090304; GO:0009987; GO:0009058; GO:0043170; GO:0034654; GO:0006139; GO:0008150;[GO:0003723]; GO:0003676; GO:0005488; GO:0003674;[GO:0016363]; GO:0110165; GO:0031981; GO:0005575; GO:0070013; GO:0005634; GO:0043233;…	76936	ENSMUSG00000059208	Hnrnpm	mmu:76936; Q6P1B2; Q99JQ0; Q9D0E1				WP310	mRNA processing	59	1	0	5	5	5	High	High	High	1
High	IsMasterProtein	O70400	PDZ and LIM domain protein 1 OS=Mus musculus OX=10090 GN=Pdlim1 PE=1 SV=4	>sp|O70400|PDLI1_MOUSE PDZ and LIM domain protein 1 OS=Mus musculus OX=10090 GN=Pdlim1 PE=1 SV=4	False	13	4	4	9	4	4	327	35.8	6.84	4	52	71.1	176.9	527604	721682	1.79497e+06	5.47	5	cell organization and biogenesis;stress response;other biological processes	cytoskeleton;other cell component	cytoskeletal activity;other molecular function	Pf00412, Pf00595, Pf15936	[GO:0001666]; GO:0006950; GO:0036293; GO:0050896; GO:0070482; GO:0008150; GO:0009628;[GO:0001725]; GO:0042641; GO:0097517; GO:0110165; GO:0015629; GO:0032432; GO:0005575; GO:0005856; GO:0043232; GO:0043228; GO:0043229; GO:0043226; GO:0005622;[GO:0003713]; GO:0003712; GO:0045893; GO:0030674; GO:0140110; GO:0006355; GO:1902680; GO:0060090; GO:0003674; GO:0010468; GO:2001141; GO:0010557; GO:0051254;…	54132	ENSMUSG00000055044	Pdlim1	mmu:54132; O70400; Q99K93						96	0	0	4	4	3	High	High	High	1
High	IsMasterProtein	Q9CQR2	40S ribosomal protein S21 OS=Mus musculus OX=10090 GN=Rps21 PE=1 SV=1	>sp|Q9CQR2|RS21_MOUSE 40S ribosomal protein S21 OS=Mus musculus OX=10090 GN=Rps21 PE=1 SV=1	False	30	3	4	4	3	3	83	9.1	8.51	4			300			3.10131e+06	11.66	30	protein metabolism;other metabolic processes	cytosol;ER/Golgi;translational apparatus;other cell component	translation activity;other molecular function	Pf01249	[GO:0002181]; GO:0006412; GO:0009059; GO:0019538; GO:0010467; GO:0009058; GO:0043170; GO:0044238; GO:0008152; GO:0009987; GO:0008150;[GO:0003735]; GO:0005198; GO:0003674;[GO:0005737]; GO:0110165; GO:0005622; GO:0005575;[GO:0005791]; GO:0005783; GO:0043231; GO:0005737; GO:0012505; GO:0043227; GO:0043229; GO:0110165; GO:0005622; GO:0043226; GO:0005575;[GO:0005829]; GO:0110165; GO:0005737; GO:000557…	66481	ENSMUSG00000039001	Rps21	mmu:66481; Q5M9L3; Q9CQR2	R-MMU-156827; R-MMU-1799339; R-MMU-6791226; R-MMU-72689; R-MMU-72706; R-MMU-975956; R-MMU-975957; R-MMU-72649; R-MMU-72695; R-MMU-72702	R-MMU-156827; R-MMU-1799339; R-MMU-6791226; R-MMU-72689; R-MMU-72706; R-MMU-975956; R-MMU-975957; R-MMU-72649; R-MMU-72695; R-MMU-72702	L13a-mediated translational silencing of Ceruloplasmin expression; SRP-dependent cotranslational protein targeting to membrane; Major pathway of rRNA processing in the nucleolus and cytosol; Formation of a pool of free 40S subunits; GTP hydrolysis and joining of the 60S ribosomal subunit; Nonsense Mediated Decay (NMD) independent of the Exon Junction Complex (EJC); Nonsense Mediated Decay (NMD) e…	WP163	Cytoplasmic ribosomal proteins	43	11	0			4	Not Found	Not Found	High	1
High	IsMasterProtein	A2ADY9	Protein DDI1 homolog 2 OS=Mus musculus OX=10090 GN=Ddi2 PE=1 SV=1	>sp|A2ADY9|DDI2_MOUSE Protein DDI1 homolog 2 OS=Mus musculus OX=10090 GN=Ddi2 PE=1 SV=1	False	13	3	3	4	3	3	399	44.6	5.05	4			300			2.55854e+06	8.51	13	protein metabolism;other metabolic processes;other biological processes	cytosol;other cell component	other molecular function	Pf00240, Pf09668, Pf24669	[GO:0004190]; GO:0004175; GO:0070001; GO:0008233; GO:0016787; GO:0140096; GO:0003824; GO:0003674;[GO:0005694]; GO:0043232; GO:0043228; GO:0043229; GO:0043226; GO:0005622; GO:0110165; GO:0005575;[GO:0005829]; GO:0110165; GO:0005737; GO:0005575; GO:0005622;[GO:0010498]; GO:0030163; GO:0051603; GO:0009057; GO:0019538; GO:0006508; GO:0009056; GO:0043170; GO:0044238; GO:0008152; GO:0009987; GO:0008150…	68817	ENSMUSG00000078515	Ddi2	A2ADY9; mmu:68817						53	0	0			3	Not Found	Not Found	High	1
High	IsMasterProtein	P16045	Galectin-1 OS=Mus musculus OX=10090 GN=Lgals1 PE=1 SV=3	>sp|P16045|LEG1_MOUSE Galectin-1 OS=Mus musculus OX=10090 GN=Lgals1 PE=1 SV=3	False	17	2	2	4	2	2	135	14.9	5.49	4		2.4	297.6		34297.6	4.2837e+06	7.56	17	cell adhesion;signal transduction;other biological processes	non-structural extracellular;plasma membrane;other membranes;cytosol;other cell component	signal transduction activity or receptor binding;other molecular function	Pf00337	[GO:0002317]; GO:0002313; GO:0002312; GO:0002335; GO:0002285; GO:0042113; GO:0030183; GO:0002366; GO:0046649; GO:0030098; GO:0002263; GO:0045321; GO:1903131; GO:0001775; GO:0002252; GO:0006955; GO:0002376; GO:0002521; GO:0009987; GO:0032501; GO:0050896; GO:0008150; GO:0030154; GO:0030097; GO:0048869; GO:0048468; GO:0032502; GO:0048856;[GO:0005534]; GO:0048029; GO:0030246; GO:0036094; GO:0005488; …	16852	ENSMUSG00000068220	Lgals1	mmu:16852; P05163; P11946; P16045; P17601; Q4FZH4; Q99M27; Q9D0X0	R-MMU-381426; R-MMU-8957275	R-MMU-381426; R-MMU-8957275	Regulation of Insulin-like Growth Factor (IGF) transport and uptake by Insulin-like Growth Factor Binding Proteins (IGFBPs); Post-translational protein phosphorylation			169	2	0		1	2	Not Found	Peak Found	High	1
High	IsMasterProtein	Q9DCB8	Iron-sulfur cluster assembly 2 homolog, mitochondrial OS=Mus musculus OX=10090 GN=Isca2 PE=1 SV=2	>sp|Q9DCB8|ISCA2_MOUSE Iron-sulfur cluster assembly 2 homolog, mitochondrial OS=Mus musculus OX=10090 GN=Isca2 PE=1 SV=2	False	29	3	3	4	3	3	154	16.7	5.6	4	30.1	30.7	239.2	343686	350208	2.72815e+06	7.83	29	cell organization and biogenesis	mitochondrion	other molecular function	Pf01521	[GO:0016226]; GO:0031163; GO:0022607; GO:0016043; GO:0044085; GO:0071840; GO:0009987; GO:0008150;[GO:0042802]; GO:0005515; GO:0005488; GO:0003674;[GO:0046872]; GO:0043169; GO:0043167; GO:0036094; GO:0005488; GO:0003674;[GO:0051536]; GO:0051540; GO:0036094; GO:0005488; GO:0003674;[GO:0120510]; GO:0098798; GO:1990229; GO:0032991; GO:0005739; GO:0005737; GO:0005575; GO:0043231; GO:0110165; GO:000562…	74316	ENSMUSG00000021241	Isca2	mmu:74316; Q9DCB8	R-MMU-9854311; R-MMU-1362409	R-MMU-9854311; R-MMU-1362409	Maturation of TCA enzymes and regulation of TCA cycle; Mitochondrial iron-sulfur cluster biogenesis			32	2	0	1	1	3	Peak Found	Peak Found	High	1
High	IsMasterProtein	Q64522	Histone H2A type 2-B OS=Mus musculus OX=10090 GN=H2ac21 PE=1 SV=3	>sp|Q64522|H2A2B_MOUSE Histone H2A type 2-B OS=Mus musculus OX=10090 GN=H2ac21 PE=1 SV=3	False	48	11	12	239	2	2	130	14	10.89	3	12.4	198.7	88.9	849949	1.361e+07	6089445	5.69	7		nucleus;other cell component	nucleic acid binding activity;other molecular function	Pf00125, Pf16211	[GO:0000786]; GO:0032993; GO:0000785; GO:0032991; GO:0110165; GO:0005694; GO:0005575; GO:0043232; GO:0043228; GO:0043229; GO:0043226; GO:0005622;[GO:0003677]; GO:0003676; GO:0005488; GO:0003674;[GO:0005634]; GO:0043231; GO:0043227; GO:0043229; GO:0043226; GO:0005622; GO:0110165; GO:0005575;[GO:0030527]; GO:0005198; GO:0003674;[GO:0046982]; GO:0046983; GO:0005515; GO:0005488; GO:0003674	621893	ENSMUSG00000063689	H2ac21	mmu:621893; Q64522	R-MMU-5689880; R-MMU-3214858; R-MMU-3214815; R-MMU-5689603; R-MMU-5689901	R-MMU-5689880; R-MMU-3214858; R-MMU-3214815; R-MMU-5689603; R-MMU-5689901	Ub-specific processing proteases; RMTs methylate histone arginines; HDACs deacetylate histones; UCH proteinases; Metalloprotease DUBs			26	5	0	1	3	1	Peak Found	High	Peak Found	1	Dimethyl [R89]
High	IsMasterProtein	Q8BFZ3	Beta-actin-like protein 2 OS=Mus musculus OX=10090 GN=Actbl2 PE=1 SV=1	>sp|Q8BFZ3|ACTBL_MOUSE Beta-actin-like protein 2 OS=Mus musculus OX=10090 GN=Actbl2 PE=1 SV=1	False	28	10	16	120	1	1	376	42	5.49	3	182.9	117.1		227429	145607		2.93	3		cytoskeleton;other cell component	other molecular function	Pf00022	[GO:0005524]; GO:0032559; GO:0035639; GO:0030554; GO:0032555; GO:0043168; GO:1901265; GO:1901363; GO:0017076; GO:0032553; GO:0043167; GO:0005488; GO:0036094; GO:0000166; GO:0097367; GO:0003674;[GO:0005737]; GO:0110165; GO:0005622; GO:0005575;[GO:0005856]; GO:0043232; GO:0043228; GO:0043229; GO:0043226; GO:0005622; GO:0110165; GO:0005575;[GO:0045202]; GO:0030054; GO:0110165; GO:0005575;[GO:0098978…	238880	ENSMUSG00000055194	Actbl2	mmu:238880; Q8BFZ3						29	0	0	1	1		High	Peak Found	Not Found	1
High	IsMasterProtein	P15864	Histone H1.2 OS=Mus musculus OX=10090 GN=H1-2 PE=1 SV=2	>sp|P15864|H12_MOUSE Histone H1.2 OS=Mus musculus OX=10090 GN=H1-2 PE=1 SV=2	False	33	14	14	53	2	4	212	21.3	11	3	180.2	98.8	21.1	2.88939e+07	1.58405e+07	3.37725e+06	2.16	14	cell organization and biogenesis;other biological processes	nucleus;other cell component	nucleic acid binding activity;other molecular function	Pf00538	[GO:0000122]; GO:0006357; GO:0045892; GO:0006355; GO:1902679; GO:0010468; GO:2001141; GO:0010558; GO:0051253; GO:0010556; GO:0051252; GO:0009890; GO:0010605; GO:0045934; GO:0009889; GO:0060255; GO:0019219; GO:0009892; GO:0019222; GO:0080090; GO:0048523; GO:0050794; GO:0048519; GO:0050789; GO:0065007; GO:0008150;[GO:0000786]; GO:0032993; GO:0000785; GO:0032991; GO:0110165; GO:0005694; GO:0005575; …	50708	ENSMUSG00000036181	H1-2	mmu:50708; P15864	R-MMU-2559584; R-MMU-140342	R-MMU-2559584; R-MMU-140342	Formation of Senescence-Associated Heterochromatin Foci (SAHF); Apoptosis induced DNA fragmentation			64	2	10	13	13	7	High	High	High	1
High	IsMasterProtein	P51437	Cathelicidin antimicrobial peptide OS=Mus musculus OX=10090 GN=Camp PE=1 SV=2	>sp|P51437|CAMP_MOUSE Cathelicidin antimicrobial peptide OS=Mus musculus OX=10090 GN=Camp PE=1 SV=2	False	30	4	4	18	4	4	172	19.4	8.68	3	241.1	23.9	35.1	8.85711e+06	876348	1.28904e+06	0	22	cell organization and biogenesis;protein metabolism;other metabolic processes;stress response;other biological processes	non-structural extracellular;other cell component		Pf00666, Pf12153	[GO:0002227]; GO:0002385; GO:0045087; GO:0002251; GO:0006955; GO:0140546; GO:0002376; GO:0050896; GO:0098542; GO:0008150; GO:0006952; GO:0051707; GO:0006950; GO:0043207; GO:0044419; GO:0009605; GO:0009607;[GO:0005615]; GO:0110165; GO:0005576; GO:0005575;[GO:0008284]; GO:0042127; GO:0048522; GO:0050794; GO:0048518; GO:0050789; GO:0065007; GO:0008150;[GO:0019731]; GO:0019730; GO:0042742; GO:0006959…	12796	ENSMUSG00000038357	Camp	mmu:12796; P51437; Q0VB78	R-MMU-6798695; R-MMU-6803157	R-MMU-6798695; R-MMU-6803157	Neutrophil degranulation; Antimicrobial peptides			109	2	0	4	3	3	High	High	High	1
High	IsMasterProtein	Q61937	Nucleophosmin OS=Mus musculus OX=10090 GN=Npm1 PE=1 SV=1	>sp|Q61937|NPM_MOUSE Nucleophosmin OS=Mus musculus OX=10090 GN=Npm1 PE=1 SV=1	False	16	5	6	16	5	5	292	32.5	4.77	3	119.6	72	108.4	2.91608e+06	1.75537e+06	2.64328e+06	5.27	6	cell cycle OR cell proliferation;cell organization and biogenesis;DNA metabolism;other metabolic processes;stress response;transport;other biological processes	cytosol;cytoskeleton;translational apparatus;nucleus;other cell component	enzyme regulator activity;translation activity;nucleic acid binding activity;other molecular function	Pf03066, Pf16276	[GO:0000055]; GO:0000054; GO:0031503; GO:0033750; GO:0051168; GO:0051656; GO:0042254; GO:0051179; GO:0051640; GO:0006913; GO:0051234; GO:0022613; GO:0008150; GO:0051169; GO:0044085; GO:0046907; GO:0071840; GO:0006810; GO:0051641; GO:0051649; GO:0009987;[GO:0000056]; GO:0000054; GO:0031503; GO:0033750; GO:0051168; GO:0051656; GO:0042254; GO:0051179; GO:0051640; GO:0006913; GO:0051234; GO:0022613; …	18148	ENSMUSG00000057113	Npm1	mmu:18148; Q61937	R-MMU-606279; R-MMU-9833482; R-MMU-3899300; R-MMU-8869496; R-MMU-6804115	R-MMU-606279; R-MMU-9833482; R-MMU-3899300; R-MMU-8869496; R-MMU-6804115	Deposition of new CENPA-containing nucleosomes at the centromere; PKR-mediated signaling; SUMOylation of transcription cofactors; TFAP2A acts as a transcriptional repressor during retinoic acid induced cell differentiation; TP53 regulates transcription of additional cell cycle genes whose exact role in the p53 pathway remain uncertain	WP310	mRNA processing	324	6	0	6	6	3	High	High	High	1
High	IsMasterProtein	O88569	Heterogeneous nuclear ribonucleoproteins A2/B1 OS=Mus musculus OX=10090 GN=Hnrnpa2b1 PE=1 SV=2	>sp|O88569|ROA2_MOUSE Heterogeneous nuclear ribonucleoproteins A2/B1 OS=Mus musculus OX=10090 GN=Hnrnpa2b1 PE=1 SV=2	False	22	7	7	11	7	7	353	37.4	8.95	3	102.3	93.3	104.4	1.46439e+06	1.33489e+06	1.49439e+06	2.85	11	RNA metabolism OR transcription;other metabolic processes;transport;other biological processes	non-structural extracellular;nucleus;other cell component	nucleic acid binding activity;other molecular function	Pf00076, Pf11627	[GO:0000122]; GO:0006357; GO:0045892; GO:0006355; GO:1902679; GO:0010468; GO:2001141; GO:0010558; GO:0051253; GO:0010556; GO:0051252; GO:0009890; GO:0010605; GO:0045934; GO:0009889; GO:0060255; GO:0019219; GO:0009892; GO:0019222; GO:0080090; GO:0048523; GO:0050794; GO:0048519; GO:0050789; GO:0065007; GO:0008150;[GO:0000398]; GO:0000377; GO:0006397; GO:0000375; GO:0006396; GO:0016071; GO:0008380; …	53379	ENSMUSG00000004980	Hnrnpa2b1	B9EJ02; mmu:53379; O88569; Q3UVJ5; Q6PCV9; Q8C2A0; Q8CJ71; Q91ZR9; Q9R204	R-MMU-72163; R-MMU-72203	R-MMU-72163; R-MMU-72203	mRNA Splicing - Major Pathway; Processing of Capped Intron-Containing Pre-mRNA	WP310	mRNA processing	126	3	0	6	7	6	High	High	High	1
High	IsMasterProtein	P49710	Hematopoietic lineage cell-specific protein OS=Mus musculus OX=10090 GN=Hcls1 PE=1 SV=2	>sp|P49710|HCLS1_MOUSE Hematopoietic lineage cell-specific protein OS=Mus musculus OX=10090 GN=Hcls1 PE=1 SV=2	False	16	7	7	13	7	7	486	54.2	4.84	3	85.5	60.3	154.2	1.52018e+06	1.07196e+06	2.74088e+06	2.82	5	cell organization and biogenesis;transport;signal transduction;other biological processes	plasma membrane;other membranes;cytosol;mitochondrion;nucleus;other cell component	other molecular function	Pf00018, Pf02218	[GO:0000122]; GO:0006357; GO:0045892; GO:0006355; GO:1902679; GO:0010468; GO:2001141; GO:0010558; GO:0051253; GO:0010556; GO:0051252; GO:0009890; GO:0010605; GO:0045934; GO:0009889; GO:0060255; GO:0019219; GO:0009892; GO:0019222; GO:0080090; GO:0048523; GO:0050794; GO:0048519; GO:0050789; GO:0065007; GO:0008150;[GO:0005634]; GO:0043231; GO:0043227; GO:0043229; GO:0043226; GO:0005622; GO:0110165; …	15163	ENSMUSG00000022831	Hcls1	mmu:15163; P49710; Q922I8				WP151; WP3625	IL-5 signaling pathway; Tyrobp causal network in microglia	194	2	0	7	7	7	High	High	High	1
High	IsMasterProtein	P18242	Cathepsin D OS=Mus musculus OX=10090 GN=Ctsd PE=1 SV=1	>sp|P18242|CATD_MOUSE Cathepsin D OS=Mus musculus OX=10090 GN=Ctsd PE=1 SV=1	False	22	6	6	12	6	6	410	44.9	7.15	3	55.8	168.1	76.1	1.02095e+06	3.07442e+06	1.39264e+06	2.24	8	cell organization and biogenesis;protein metabolism;other metabolic processes;other biological processes	non-structural extracellular;other membranes;cytosol;other cytoplasmic organelle;other cell component	other molecular function	Pf00026, Pf07966	[GO:0000045]; GO:0070925; GO:1905037; GO:0006996; GO:0022607; GO:0007033; GO:0016236; GO:0016043; GO:0044085; GO:0006914; GO:0071840; GO:0009056; GO:0061919; GO:0009987; GO:0008152; GO:0008150;[GO:0004175]; GO:0008233; GO:0016787; GO:0140096; GO:0003824; GO:0003674;[GO:0004190]; GO:0004175; GO:0070001; GO:0008233; GO:0016787; GO:0140096; GO:0003824; GO:0003674;[GO:0005615]; GO:0110165; GO:0005576…	13033	ENSMUSG00000007891	Ctsd	mmu:13033; P18242	R-MMU-6798695; R-MMU-2132295; R-MMU-77387; R-MMU-1442490; R-MMU-2022377	R-MMU-6798695; R-MMU-2132295; R-MMU-77387; R-MMU-1442490; R-MMU-2022377	Neutrophil degranulation; MHC class II antigen presentation; Insulin receptor recycling; Collagen degradation; Metabolism of Angiotensinogen to Angiotensins			104	5	0	6	6	3	High	High	High	1
High	IsMasterProtein	Q9Z2X1	Heterogeneous nuclear ribonucleoprotein F OS=Mus musculus OX=10090 GN=Hnrnpf PE=1 SV=3	>sp|Q9Z2X1|HNRPF_MOUSE Heterogeneous nuclear ribonucleoprotein F OS=Mus musculus OX=10090 GN=Hnrnpf PE=1 SV=3	False	10	3	3	8	1	3	415	45.7	5.49	3	55.8	122.2	122	308567	675466	673988	1.65	4	RNA metabolism OR transcription;other metabolic processes;other biological processes	cytosol;nucleus;other cell component	nucleic acid binding activity	Pf00076, Pf08080	[GO:0003727]; GO:0003723; GO:0003676; GO:0005488; GO:0003674;[GO:0005654]; GO:0110165; GO:0031981; GO:0005575; GO:0070013; GO:0005634; GO:0043233; GO:0043229; GO:0043231; GO:0031974; GO:0043226; GO:0005622; GO:0043227;[GO:0005829]; GO:0110165; GO:0005737; GO:0005575; GO:0005622;[GO:0006397]; GO:0006396; GO:0016071; GO:0044238; GO:0010467; GO:0032774; GO:0016070; GO:0008152; GO:0009059; GO:0141187…	98758	ENSMUSG00000042079	Hnrnpf	mmu:98758; Q5FWK2; Q8BVU8; Q8K2U9; Q8R0E7; Q9Z2X1	R-MMU-72163; R-MMU-72203	R-MMU-72163; R-MMU-72203	mRNA Splicing - Major Pathway; Processing of Capped Intron-Containing Pre-mRNA	WP2910; WP310	Mecp2 and associated Rett syndrome; mRNA processing	58	4	0	3	3	3	High	High	High	1
High	IsMasterProtein	P70349	Adenosine 5'-monophosphoramidase HINT1 OS=Mus musculus OX=10090 GN=Hint1 PE=1 SV=3	>sp|P70349|HINT1_MOUSE Adenosine 5'-monophosphoramidase HINT1 OS=Mus musculus OX=10090 GN=Hint1 PE=1 SV=3	False	17	2	2	4	2	2	126	13.8	6.87	3	3.4	53.9	242.6	42347.7	663528	2.98421e+06	4.53	17	protein metabolism;other metabolic processes;signal transduction;other biological processes	plasma membrane;other membranes;cytosol;nucleus;other cell component	other molecular function	Pf01230	[GO:0000118]; GO:0140513; GO:1902494; GO:0005654; GO:0032991; GO:0005634; GO:0110165; GO:0031981; GO:0005575; GO:0043231; GO:0070013; GO:0043227; GO:0043229; GO:0043233; GO:0043226; GO:0005622; GO:0031974;[GO:0000166]; GO:1901265; GO:1901363; GO:0005488; GO:0036094; GO:0003674;[GO:0005634]; GO:0043231; GO:0043227; GO:0043229; GO:0043226; GO:0005622; GO:0110165; GO:0005575;[GO:0005737]; GO:0110165…	15254	ENSMUSG00000020267	Hint1	mmu:15254; P70349	R-MMU-9856649; R-MMU-9824594; R-MMU-9825892	R-MMU-9856649; R-MMU-9824594; R-MMU-9825892	Transcriptional and post-translational regulation of MITF-M expression and activity; Regulation of MITF-M-dependent genes involved in apoptosis; Regulation of MITF-M-dependent genes involved in cell cycle and proliferation			118	3	0	1	2	2	Peak Found	High	High	1
High	IsMasterProtein	P43024	Cytochrome c oxidase subunit 6A1, mitochondrial OS=Mus musculus OX=10090 GN=Cox6a1 PE=1 SV=2	>sp|P43024|CX6A1_MOUSE Cytochrome c oxidase subunit 6A1, mitochondrial OS=Mus musculus OX=10090 GN=Cox6a1 PE=1 SV=2	False	26	1	1	3	1	1	111	12.3	9.98	3	2.8	1.7	295.5	20095.9	12550.7	2.15778e+06	0	26	other metabolic processes	other membranes;mitochondrion	other molecular function	Pf02046	[GO:0005743]; GO:0019866; GO:0031966; GO:0031090; GO:0031967; GO:0005740; GO:0016020; GO:0043227; GO:0110165; GO:0043229; GO:0005739; GO:0043226; GO:0005575; GO:0005622; GO:0043231; GO:0005737;[GO:0006119]; GO:0009060; GO:0045333; GO:0015980; GO:0006091; GO:0008152; GO:0009987; GO:0008150;[GO:0016491]; GO:0003824; GO:0003674	12861	ENSMUSG00000041697	Cox6a1	mmu:12861; P43024	R-MMU-5628897; R-MMU-611105; R-MMU-9707564; R-MMU-9864848	R-MMU-5628897; R-MMU-611105; R-MMU-9707564; R-MMU-9864848	TP53 Regulates Metabolic Genes; Respiratory electron transport; Cytoprotection by HMOX1; Complex IV assembly	WP295	Electron transport chain	28	5	0	1	1	1	Peak Found	Peak Found	High	1
High	IsMasterProtein	Q61990	Poly(rC)-binding protein 2 OS=Mus musculus OX=10090 GN=Pcbp2 PE=1 SV=1	>sp|Q61990|PCBP2_MOUSE Poly(rC)-binding protein 2 OS=Mus musculus OX=10090 GN=Pcbp2 PE=1 SV=1	False	6	2	2	3	1	1	362	38.2	6.79	3	22.6	19.8	257.5	32768.8	28685.5	372773	0	6	protein metabolism;other metabolic processes;stress response;other biological processes	cytosol;nucleus;other cell component	nucleic acid binding activity;other molecular function	Pf00013	[GO:0003677]; GO:0003676; GO:0005488; GO:0003674;[GO:0003697]; GO:0003677; GO:0003676; GO:0005488; GO:0003674;[GO:0003723]; GO:0003676; GO:0005488; GO:0003674;[GO:0005634]; GO:0043231; GO:0043227; GO:0043229; GO:0043226; GO:0005622; GO:0110165; GO:0005575;[GO:0005829]; GO:0110165; GO:0005737; GO:0005575; GO:0005622;[GO:0034986]; GO:0016530; GO:0140104; GO:0003674;[GO:0043161]; GO:0006511; GO:0010…	18521	ENSMUSG00000056851	Pcbp2	mmu:18521; Q61383; Q61990; Q62042	R-MMU-72163; R-MMU-72203	R-MMU-72163; R-MMU-72203	mRNA Splicing - Major Pathway; Processing of Capped Intron-Containing Pre-mRNA	WP310	mRNA processing	95	3	0	1	1	1	Peak Found	Peak Found	High	1
Medium	IsMasterProtein	Q8JZQ2	AFG3-like protein 2 OS=Mus musculus OX=10090 GN=Afg3l2 PE=1 SV=1	>sp|Q8JZQ2|AFG32_MOUSE AFG3-like protein 2 OS=Mus musculus OX=10090 GN=Afg3l2 PE=1 SV=1	False	1	1	1	3	0	1	802	89.5	8.6	3			300			1.40163e+06	0	1	cell organization and biogenesis;protein metabolism;other metabolic processes;transport;developmental processes;other biological processes	other membranes;mitochondrion	transporter activity;other molecular function	Pf00004, Pf01434, Pf06480, Pf17862	[GO:0004176]; GO:0008233; GO:0140657; GO:0016787; GO:0140096; GO:0003674; GO:0003824;[GO:0004222]; GO:0004175; GO:0008237; GO:0008233; GO:0016787; GO:0140096; GO:0003824; GO:0003674;[GO:0005524]; GO:0032559; GO:0035639; GO:0030554; GO:0032555; GO:0043168; GO:1901265; GO:1901363; GO:0017076; GO:0032553; GO:0043167; GO:0005488; GO:0036094; GO:0000166; GO:0097367; GO:0003674;[GO:0005743]; GO:0019866…	69597	ENSMUSG00000024527	Afg3l2	mmu:69597; Q8JZQ2	R-MMU-9837999; R-MMU-8949664	R-MMU-9837999; R-MMU-8949664	Mitochondrial protein degradation; Processing of SMDT1	WP310	mRNA processing	187	3	0			1	Not Found	Not Found	High	1
High	IsMasterProtein	P12710	Fatty acid-binding protein, liver OS=Mus musculus OX=10090 GN=Fabp1 PE=1 SV=2	>sp|P12710|FABPL_MOUSE Fatty acid-binding protein, liver OS=Mus musculus OX=10090 GN=Fabp1 PE=1 SV=2	False	17	2	2	3	2	2	127	14.2	8.56	3	6.5		293.5	10261.1		463509	0	17	stress response;other biological processes	cytosol;nucleus;other cell component	other molecular function	Pf00061	[GO:0003682]; GO:0005488; GO:0003674;[GO:0005504]; GO:0008289; GO:0033293; GO:0005488; GO:0031406; GO:0003674; GO:0043168; GO:0043177; GO:0043167; GO:0036094;[GO:0005634]; GO:0043231; GO:0043227; GO:0043229; GO:0043226; GO:0005622; GO:0110165; GO:0005575;[GO:0005654]; GO:0110165; GO:0031981; GO:0005575; GO:0070013; GO:0005634; GO:0043233; GO:0043229; GO:0043231; GO:0031974; GO:0043226; GO:0005622…	14080	ENSMUSG00000054422	Fabp1	mmu:14080; P12710	R-MMU-163560; R-MMU-9707564; R-MMU-189483; R-MMU-400206	R-MMU-163560; R-MMU-9707564; R-MMU-189483; R-MMU-400206	Triglyceride catabolism; Cytoprotection by HMOX1; Heme degradation; Regulation of lipid metabolism by PPARalpha	WP108; WP2316; WP3588	Selenium metabolism / selenoproteins; PPAR signaling pathway; Fatty acid beta-oxidation (streamlined)	57	7	0	1		2	Peak Found	Not Found	High	1
High	IsMasterProtein	P48024	Eukaryotic translation initiation factor 1 OS=Mus musculus OX=10090 GN=Eif1 PE=1 SV=2	>sp|P48024|EIF1_MOUSE Eukaryotic translation initiation factor 1 OS=Mus musculus OX=10090 GN=Eif1 PE=1 SV=2	False	28	3	3	3	0	3	113	12.7	7.44	3	1.8	23.7	274.5	12004	160050	1.85529e+06	7.53	28	protein metabolism;other metabolic processes;other biological processes	other cell component	other molecular function	Pf01253	[GO:0003743]; GO:0180051; GO:0006413; GO:0003674; GO:0008152; GO:0006412; GO:0009987; GO:0009059; GO:0019538; GO:0010467; GO:0008150; GO:0009058; GO:0043170; GO:0044238;[GO:0005737]; GO:0110165; GO:0005622; GO:0005575;[GO:1905746]; GO:0048026; GO:1905744; GO:0033120; GO:0048024; GO:0050685; GO:0010628; GO:0043484; GO:0050684; GO:1903313; GO:0010468; GO:0010557; GO:0080090; GO:1903311; GO:0051254;…	20918	ENSMUSG00000035530	Eif1	mmu:20918; P48024; Q9WUD5				WP307	Translation factors	49	1	0	1	3	3	Peak Found	Peak Found	High	1
High	IsMasterProtein	Q9JJU8	SH3 domain-binding glutamic acid-rich-like protein OS=Mus musculus OX=10090 GN=Sh3bgrl PE=1 SV=1	>sp|Q9JJU8|SH3L1_MOUSE SH3 domain-binding glutamic acid-rich-like protein OS=Mus musculus OX=10090 GN=Sh3bgrl PE=1 SV=1	False	25	2	2	3	2	2	114	12.8	4.92	3	2.8	7.7	289.5	27964.7	77967.6	2.91494e+06	8.55	25	protein metabolism;other metabolic processes;other biological processes	plasma membrane;other membranes;cytosol	other molecular function	Pf04908	[GO:0005829]; GO:0110165; GO:0005737; GO:0005575; GO:0005622;[GO:0005886]; GO:0016020; GO:0071944; GO:0110165; GO:0005575;[GO:0017124]; GO:0019904; GO:0005515; GO:0005488; GO:0003674;[GO:0043161]; GO:0006511; GO:0010498; GO:0019941; GO:0030163; GO:0051603; GO:0043632; GO:0009057; GO:0019538; GO:0006508; GO:0009056; GO:0043170; GO:0044238; GO:0008152; GO:0009987; GO:0008150;[GO:0140517]; GO:003067…	56726	ENSMUSG00000031246	Sh3bgrl	A2ALN7; mmu:56726; Q3UB57; Q9JJU8				WP572	EGFR1 signaling pathway	61	1	0	1	2	2	Peak Found	Peak Found	High	1
High	IsMasterProtein	P83940	Elongin-C OS=Mus musculus OX=10090 GN=Eloc PE=1 SV=1	>sp|P83940|ELOC_MOUSE Elongin-C OS=Mus musculus OX=10090 GN=Eloc PE=1 SV=1	False	28	3	3	3	3	3	112	12.5	4.78	3		3	297		22636.2	2.21235e+06	2.85	28	protein metabolism;RNA metabolism OR transcription;other metabolic processes;other biological processes	cytosol;nucleus;other cell component	other molecular function	Pf03931	[GO:0001222]; GO:0001221; GO:0008134; GO:0005515; GO:0005488; GO:0003674;[GO:0005829]; GO:0110165; GO:0005737; GO:0005575; GO:0005622;[GO:0006367]; GO:0006352; GO:0006366; GO:0032774; GO:0006351; GO:0016070; GO:0141187; GO:0010467; GO:0090304; GO:0009059; GO:0034654; GO:0006139; GO:0043170; GO:0009058; GO:0044238; GO:0008152; GO:0009987; GO:0008150;[GO:0006511]; GO:0019941; GO:0043632; GO:0051603…	67923	ENSMUSG00000079658	Eloc	mmu:67923; P83940; Q63182	R-MMU-8951664; R-MMU-983168; R-MMU-112382; R-MMU-674695; R-MMU-6796648; R-MMU-1234176; R-MMU-9705462	R-MMU-8951664; R-MMU-983168; R-MMU-112382; R-MMU-674695; R-MMU-75955; R-MMU-6796648; R-MMU-1234176; R-MMU-9705462	Neddylation; Antigen processing: Ubiquitination & Proteasome degradation; Formation of RNA Pol II elongation complex ; RNA Polymerase II Pre-transcription Events; TP53 Regulates Transcription of DNA Repair Genes; Oxygen-dependent proline hydroxylation of Hypoxia-inducible Factor Alpha; Inactivation of CSF3 (G-CSF) signaling			121	8	0		1	3	Not Found	Peak Found	High	1
High	IsMasterProtein	P35173	Stefin-3 OS=Mus musculus OX=10090 GN=Stfa3 PE=3 SV=1	>sp|P35173|CYT3_MOUSE Stefin-3 OS=Mus musculus OX=10090 GN=Stfa3 PE=3 SV=1	False	37	3	3	3	2	3	103	11.6	6.11	3	4.2	1.7	294.1	16356.1	6555.32	1.15052e+06	4.16	37		other cell component	enzyme regulator activity	Pf00031	[GO:0004869]; GO:0004866; GO:0030414; GO:0061135; GO:0004857; GO:0061134; GO:0030234; GO:0140678; GO:0098772; GO:0003674;[GO:0005737]; GO:0110165; GO:0005622; GO:0005575	20863	ENSMUSG00000054905	Stfa3	mmu:20863; P35173; Q540I0						15	0	0	1	1	2	Peak Found	Peak Found	High	1
High	IsMasterProtein	Q8K215	LYR motif-containing protein 4 OS=Mus musculus OX=10090 GN=Lyrm4 PE=1 SV=1	>sp|Q8K215|LYRM4_MOUSE LYR motif-containing protein 4 OS=Mus musculus OX=10090 GN=Lyrm4 PE=1 SV=1	False	21	3	3	3	3	3	91	10.8	10.13	3			300			806580	2.15	21	cell organization and biogenesis	cytosol;mitochondrion;nucleus;other cell component	other molecular function	Pf05347	[GO:0005198]; GO:0003674;[GO:0016226]; GO:0031163; GO:0022607; GO:0016043; GO:0044085; GO:0071840; GO:0009987; GO:0008150;[GO:0016604]; GO:0043232; GO:0005654; GO:0043228; GO:0043229; GO:0110165; GO:0031981; GO:0043226; GO:0005622; GO:0005575; GO:0070013; GO:0005634; GO:0043233; GO:0043231; GO:0031974; GO:0043227;[GO:0042803]; GO:0042802; GO:0046983; GO:0005515; GO:0005488; GO:0003674;[GO:0044571…	380840	ENSMUSG00000046573	Lyrm4	mmu:380840; Q8K215	R-MMU-1362409; R-MMU-9854311; R-MMU-9865881	R-MMU-1362409; R-MMU-9854311; R-MMU-9865881	Mitochondrial iron-sulfur cluster biogenesis; Maturation of TCA enzymes and regulation of TCA cycle; Complex III assembly			45	3	0			3	Not Found	Not Found	High	1
High	IsMasterProtein	P04117	Fatty acid-binding protein, adipocyte OS=Mus musculus OX=10090 GN=Fabp4 PE=1 SV=3	>sp|P04117|FABP4_MOUSE Fatty acid-binding protein, adipocyte OS=Mus musculus OX=10090 GN=Fabp4 PE=1 SV=3	False	21	2	2	3	1	2	132	14.6	8.4	3			300			1.1833e+06	1.67	21	transport;other biological processes	nucleus;other cell component	signal transduction activity or receptor binding;transporter activity;other molecular function	Pf00061	[GO:0005324]; GO:0015245; GO:0015909; GO:0008028; GO:0170055; GO:0015908; GO:0046943; GO:0015718; GO:0005319; GO:0022857; GO:0006869; GO:0005342; GO:0008514; GO:1905039; GO:0046942; GO:0005215; GO:0055085; GO:0006810; GO:0010876; GO:1903825; GO:0015711; GO:0015849; GO:0003674; GO:0009987; GO:0051234; GO:0033036; GO:0008150; GO:0051179;[GO:0005634]; GO:0043231; GO:0043227; GO:0043229; GO:0043226; …	11770	ENSMUSG00000062515	Fabp4	mmu:11770; P04117	R-MMU-163560	R-MMU-163560	Triglyceride catabolism	WP2316; WP3588; WP447	PPAR signaling pathway; Fatty acid beta-oxidation (streamlined); Adipogenesis genes	125	4	0			2	Not Found	Not Found	High	1
High	IsMasterProtein	P62897	Cytochrome c, somatic OS=Mus musculus OX=10090 GN=Cycs PE=1 SV=2	>sp|P62897|CYC_MOUSE Cytochrome c, somatic OS=Mus musculus OX=10090 GN=Cycs PE=1 SV=2	False	27	2	2	3	1	2	105	11.6	9.58	3	22.5	19.1	258.4	179098	152235	2.05757e+06	10.21	27	other metabolic processes;signal transduction;other biological processes	cytosol;mitochondrion	other molecular function	Pf00034	[GO:0005739]; GO:0043231; GO:0005737; GO:0043227; GO:0043229; GO:0110165; GO:0005622; GO:0043226; GO:0005575;[GO:0005758]; GO:0031970; GO:0005740; GO:0070013; GO:0031967; GO:0005739; GO:0043233; GO:0043229; GO:0110165; GO:0043227; GO:0043231; GO:0005737; GO:0031974; GO:0043226; GO:0005622; GO:0005575;[GO:0005829]; GO:0110165; GO:0005737; GO:0005575; GO:0005622;[GO:0006915]; GO:0012501; GO:0008219…	13063	ENSMUSG00000058927; ENSMUSG00000063694	Cycs	mmu:13063; P00009; P62897; Q8C2S2	R-MMU-9707564; R-MMU-5628897; R-MMU-611105; R-MMU-3299685; R-MMU-111457; R-MMU-5620971; R-MMU-111459; R-MMU-9627069; R-MMU-2151201	R-MMU-9707564; R-MMU-5628897; R-MMU-611105; R-MMU-3299685; R-MMU-111457; R-MMU-5620971; R-MMU-111458; R-MMU-111459; R-MMU-9627069; R-MMU-2151201	Cytoprotection by HMOX1; TP53 Regulates Metabolic Genes; Respiratory electron transport; Detoxification of Reactive Oxygen Species; Release of apoptotic factors from the mitochondria; Pyroptosis; Activation of caspases through apoptosome-mediated cleavage; Regulation of the apoptosome activity; Transcriptional activation of mitochondrial biogenesis	WP1496; WP2902; WP3638; WP5051	Oxidative damage response; p53 signaling; Parkinson's disease; Na/K-ATPase/Src signaling	48	14	0	2	2	2	Peak Found	Peak Found	High	1
High	IsMasterProtein	P60335	Poly(rC)-binding protein 1 OS=Mus musculus OX=10090 GN=Pcbp1 PE=1 SV=1	>sp|P60335|PCBP1_MOUSE Poly(rC)-binding protein 1 OS=Mus musculus OX=10090 GN=Pcbp1 PE=1 SV=1	False	6	2	2	3	1	1	356	37.5	7.09	3	35.5	49.6	214.9	133669	186854	808847	2.02	6	protein metabolism;RNA metabolism OR transcription;other metabolic processes;other biological processes	cytosol;nucleus;other cell component	nucleic acid binding activity;other molecular function	Pf00013	[GO:0000981]; GO:0003700; GO:0006357; GO:0140110; GO:0006355; GO:0003674; GO:0010468; GO:2001141; GO:0010556; GO:0051252; GO:0009889; GO:0060255; GO:0019219; GO:0019222; GO:0080090; GO:0050794; GO:0050789; GO:0065007; GO:0008150;[GO:0003697]; GO:0003677; GO:0003676; GO:0005488; GO:0003674;[GO:0003723]; GO:0003676; GO:0005488; GO:0003674;[GO:0003730]; GO:0003729; GO:0003723; GO:0003676; GO:0005488…	23983	ENSMUSG00000051695	Pcbp1	mmu:23983; P60335	R-MMU-72163; R-MMU-72203	R-MMU-72163; R-MMU-72203	mRNA Splicing - Major Pathway; Processing of Capped Intron-Containing Pre-mRNA	WP310	mRNA processing	105	3	1	2	2	2	Peak Found	Peak Found	High	1
High	IsMasterProtein	P84089	Enhancer of rudimentary homolog OS=Mus musculus OX=10090 GN=Erh PE=1 SV=1	>sp|P84089|ERH_MOUSE Enhancer of rudimentary homolog OS=Mus musculus OX=10090 GN=Erh PE=1 SV=1	False	35	3	3	3	3	3	104	12.3	5.92	3			300			1.4533e+06	2.78	35		nucleus;other cell component	nucleic acid binding activity	Pf01133	[GO:0005634]; GO:0043231; GO:0043227; GO:0043229; GO:0043226; GO:0005622; GO:0110165; GO:0005575;[GO:0008327]; GO:0000166; GO:0043565; GO:1901265; GO:1901363; GO:0003677; GO:0005488; GO:0036094; GO:0003676; GO:0003674;[GO:0034709]; GO:0034708; GO:0005737; GO:1990234; GO:0005622; GO:0110165; GO:1902494; GO:0005575; GO:0032991	13877	ENSMUSG00000021131; ENSMUSG00000063412	Erh	mmu:13877; P70659; P84089; Q14259						25	0	0			3	Not Found	Not Found	High	1
High	IsMasterProtein	Q99NB9	Splicing factor 3B subunit 1 OS=Mus musculus OX=10090 GN=Sf3b1 PE=1 SV=1	>sp|Q99NB9|SF3B1_MOUSE Splicing factor 3B subunit 1 OS=Mus musculus OX=10090 GN=Sf3b1 PE=1 SV=1	False	3	3	3	3	3	3	1304	145.7	7.09	3	34.6	54.4	211	221949	349491	1.35453e+06	5.06	3	cell organization and biogenesis;RNA metabolism OR transcription;other metabolic processes;developmental processes;other biological processes	nucleus;other cell component	nucleic acid binding activity;other molecular function	Pf08920, Pf22646	[GO:0000245]; GO:0022618; GO:0000398; GO:0065003; GO:0071826; GO:0022613; GO:0000377; GO:0006397; GO:0022607; GO:0043933; GO:0044085; GO:0000375; GO:0006396; GO:0016071; GO:0016043; GO:0071840; GO:0008380; GO:0044238; GO:0010467; GO:0032774; GO:0016070; GO:0009987; GO:0008152; GO:0009059; GO:0141187; GO:0090304; GO:0008150; GO:0009058; GO:0043170; GO:0034654; GO:0006139;[GO:0000398]; GO:0000377; …			Sf3b1	Q99NB9; Q9CSK5	R-MMU-72163; R-MMU-72165; R-MMU-5250924	R-MMU-72163; R-MMU-72165; R-MMU-5250924	mRNA Splicing - Major Pathway; mRNA Splicing - Minor Pathway; B-WICH complex positively regulates rRNA expression			123	3	0	2	2	3	Peak Found	Peak Found	High	1
High	IsMasterProtein	P99028	Cytochrome b-c1 complex subunit 6, mitochondrial OS=Mus musculus OX=10090 GN=Uqcrh PE=1 SV=2	>sp|P99028|QCR6_MOUSE Cytochrome b-c1 complex subunit 6, mitochondrial OS=Mus musculus OX=10090 GN=Uqcrh PE=1 SV=2	False	15	3	3	3	3	3	89	10.4	4.87	3	13.8	3.2	283	101298	23664.7	2.07926e+06	3.87	15	other metabolic processes;transport	other membranes;mitochondrion	transporter activity	Pf02320	[GO:0005739]; GO:0043231; GO:0005737; GO:0043227; GO:0043229; GO:0110165; GO:0005622; GO:0043226; GO:0005575;[GO:0005743]; GO:0019866; GO:0031966; GO:0031090; GO:0031967; GO:0005740; GO:0016020; GO:0043227; GO:0110165; GO:0043229; GO:0005739; GO:0043226; GO:0005575; GO:0005622; GO:0043231; GO:0005737;[GO:0006122]; GO:0019646; GO:0042775; GO:0009060; GO:0022904; GO:0006119; GO:0042773; GO:0045333;…	66576	ENSMUSG00000063882	Uqcrh	mmu:66576; P99028; Q542K2; Q9CQP4	R-MMU-611105; R-MMU-9865881	R-MMU-611105; R-MMU-9865881	Respiratory electron transport; Complex III assembly	WP295	Electron transport chain	64	3	0	1	1	3	Peak Found	Peak Found	High	1
High	IsMasterProtein	P68433	Histone H3.1 OS=Mus musculus OX=10090 GN=H3c11 PE=1 SV=2	>sp|P68433|H31_MOUSE Histone H3.1 OS=Mus musculus OX=10090 GN=H3c11 PE=1 SV=2	False	54	17	21	237	0	2	136	15.4	11.12	2	248.2	51	0.8	7.23175e+08	1.48521e+08	2.34491e+06	1.86	10	cell organization and biogenesis	nucleus;other cell component	nucleic acid binding activity;other molecular function	Pf00125	[GO:0000786]; GO:0032993; GO:0000785; GO:0032991; GO:0110165; GO:0005694; GO:0005575; GO:0043232; GO:0043228; GO:0043229; GO:0043226; GO:0005622;[GO:0003677]; GO:0003676; GO:0005488; GO:0003674;[GO:0005634]; GO:0043231; GO:0043227; GO:0043229; GO:0043226; GO:0005622; GO:0110165; GO:0005575;[GO:0005654]; GO:0110165; GO:0031981; GO:0005575; GO:0070013; GO:0005634; GO:0043233; GO:0043229; GO:0043231…	319152; 319153; 360198; 97908	ENSMUSG00000069265; ENSMUSG00000099517; ENSMUSG00000101355; ENSMUSG00000101972	H3c1; H3c10; H3c11; H3c8	mmu:319152; mmu:319153; mmu:360198; mmu:97908; P02295; P02296; P16106; P68433; Q05A97; Q3B7Z8; Q3B7Z9; Q5T009	R-MMU-3214858; R-MMU-9843940; R-MMU-2299718; R-MMU-3214841; R-MMU-3214815; R-MMU-3214847; R-MMU-8936459; R-MMU-9018519; R-MMU-212300; R-MMU-9764725; R-MMU-9841922; R-MMU-3214842; R-MMU-983231; R-MMU-1266695	R-MMU-3214858; R-MMU-9843940; R-MMU-2299718; R-MMU-3214841; R-MMU-3214815; R-MMU-3214847; R-MMU-8936459; R-MMU-9018519; R-MMU-212300; R-MMU-9764725; R-MMU-9841922; R-MMU-3214842; R-MMU-983231; R-MMU-1266695; R-MMU-3247509	RMTs methylate histone arginines; Regulation of endogenous retroelements by KRAB-ZFP proteins; Condensation of Prophase Chromosomes; PKMTs methylate histone lysines; HDACs deacetylate histones; HATs acetylate histones; RUNX1 regulates genes involved in megakaryocyte differentiation and platelet function; Estrogen-dependent gene expression; PRC2 methylates histones and DNA; Negative Regulation of …			35	15	19	21	21	5	High	High	Not Found	1	Dimethyl [R84]
High	IsMasterProtein	P84244	Histone H3.3 OS=Mus musculus OX=10090 GN=H3-3b PE=1 SV=2	>sp|P84244|H33_MOUSE Histone H3.3 OS=Mus musculus OX=10090 GN=H3-3b PE=1 SV=2	False	54	16	20	232	0	1	136	15.3	11.27	2	300			346246			1.86	10	cell cycle OR cell proliferation;cell organization and biogenesis;developmental processes;other biological processes	nucleus;other cell component	nucleic acid binding activity;other molecular function	Pf00125	[GO:0000775]; GO:0098687; GO:0110165; GO:0005694; GO:0005575; GO:0043232; GO:0043228; GO:0043229; GO:0043226; GO:0005622;[GO:0000781]; GO:0098687; GO:0110165; GO:0005694; GO:0005575; GO:0043232; GO:0043228; GO:0043229; GO:0043226; GO:0005622;[GO:0000785]; GO:0110165; GO:0005694; GO:0005575; GO:0043232; GO:0043228; GO:0043229; GO:0043226; GO:0005622;[GO:0000786]; GO:0032993; GO:0000785; GO:0032991…	15078; 15081	ENSMUSG00000016559; ENSMUSG00000060743	H3-3a; H3-3b	mmu:15078; mmu:15081; P06351; P33155; P84244; Q3TW79; Q3U6D6; Q569U8; Q5HZY8; Q6TXQ5; Q8VDJ2; Q9D0H3; Q9V3W4	R-MMU-9843940; R-MMU-2299718; R-MMU-9670095; R-MMU-8936459; R-MMU-212300; R-MMU-9764725; R-MMU-9841922; R-MMU-9018519; R-MMU-983231	R-MMU-9843940; R-MMU-2299718; R-MMU-9670095; R-MMU-8936459; R-MMU-212300; R-MMU-9764725; R-MMU-9841922; R-MMU-9018519; R-MMU-983231	Regulation of endogenous retroelements by KRAB-ZFP proteins; Condensation of Prophase Chromosomes; Inhibition of DNA recombination at telomere; RUNX1 regulates genes involved in megakaryocyte differentiation and platelet function; PRC2 methylates histones and DNA; Negative Regulation of CDH1 Gene Transcription; MLL4 and MLL3 complexes regulate expression of PPARG target genes in adipogenesis and …	WP1763	Mechanisms associated with pluripotency	161	10	0	1			High	Not Found	Not Found	1	Dimethyl [R84]
High	IsMasterProtein	P17742	Peptidyl-prolyl cis-trans isomerase A OS=Mus musculus OX=10090 GN=Ppia PE=1 SV=2	>sp|P17742|PPIA_MOUSE Peptidyl-prolyl cis-trans isomerase A OS=Mus musculus OX=10090 GN=Ppia PE=1 SV=2	False	82	18	26	196	18	18	164	18	7.9	2	289.3	7.4	3.3	5.50304e+08	1.4042e+07	6.24628e+06	2.03	13	cell adhesion;cell organization and biogenesis;protein metabolism;other metabolic processes;stress response;developmental processes;other biological processes	non-structural extracellular;cytosol;nucleus;other cell component	signal transduction activity or receptor binding;other molecular function	Pf00160	[GO:0000413]; GO:0018208; GO:0018193; GO:0036211; GO:0019538; GO:0043412; GO:0043170; GO:0044238; GO:0008152; GO:0009987; GO:0008150;[GO:0001933]; GO:0001932; GO:0031400; GO:0042326; GO:0031399; GO:0042325; GO:0051248; GO:0045936; GO:0051246; GO:0019220; GO:0010605; GO:0010563; GO:0060255; GO:0080090; GO:0051174; GO:0009892; GO:0019222; GO:0048523; GO:0050794; GO:0048519; GO:0050789; GO:0065007; …	268373	ENSMUSG00000071866	Ppia	mmu:268373; P17742; Q9CWJ5; Q9R137	R-MMU-6798695; R-MMU-210991	R-MMU-6798695; R-MMU-210991	Neutrophil degranulation; Basigin interactions			234	2	0	24	18	10	High	High	High	1
High	IsMasterProtein	O70200	Allograft inflammatory factor 1 OS=Mus musculus OX=10090 GN=Aif1 PE=1 SV=1	>sp|O70200|AIF1_MOUSE Allograft inflammatory factor 1 OS=Mus musculus OX=10090 GN=Aif1 PE=1 SV=1	False	74	23	34	248	23	23	147	16.9	8.76	2	199.2	96.6	4.3	4.40174e+08	2.13379e+08	9.44119e+06	1.66	12	cell organization and biogenesis;stress response;transport;signal transduction;other biological processes	plasma membrane;other membranes;cytosol;cytoskeleton;nucleus;other cell component	cytoskeletal activity;other molecular function	Pf21008	[GO:0001726]; GO:0120025; GO:0031252; GO:0042995; GO:0110165; GO:0005575;[GO:0001774]; GO:0002269; GO:0042116; GO:0061900; GO:0045321; GO:0006954; GO:0002274; GO:0001775; GO:0150076; GO:0002376; GO:0006952; GO:0009987; GO:0032501; GO:0008150; GO:0006950; GO:0050896;[GO:0001891]; GO:0110165; GO:0005886; GO:0005575; GO:0016020; GO:0071944;[GO:0005509]; GO:0046872; GO:0043169; GO:0043167; GO:0036094…	11629	ENSMUSG00000024397	Aif1	mmu:11629; O70200						234	0	0	30	30	10	High	High	High	1
High	IsMasterProtein	Q8CI43	Myosin light chain 6B OS=Mus musculus OX=10090 GN=Myl6b PE=1 SV=1	>sp|Q8CI43|MYL6B_MOUSE Myosin light chain 6B OS=Mus musculus OX=10090 GN=Myl6b PE=1 SV=1	False	14	4	5	239	2	2	207	22.7	5.53	2	189.2	110.8		9.31126e+07	5.45508e+07		5.34	6	other biological processes	cytoskeleton	cytoskeletal activity;other molecular function		[GO:0003774]; GO:0003674;[GO:0005509]; GO:0046872; GO:0043169; GO:0043167; GO:0036094; GO:0005488; GO:0003674;[GO:0006936]; GO:0003012; GO:0003008; GO:0032501; GO:0008150;[GO:0007519]; GO:0014706; GO:0060538; GO:0060537; GO:0007517; GO:0009888; GO:0048513; GO:0061061; GO:0048856; GO:0032502; GO:0008150;[GO:0008307]; GO:0005198; GO:0003674;[GO:0016459]; GO:0032991; GO:0015629; GO:0005575; GO:00058…	216459	ENSMUSG00000039824	Myl6b	mmu:216459; Q8CI43	R-MMU-445355	R-MMU-445355	Smooth Muscle Contraction			43	1	0	3	3		High	High	Not Found	1
High	IsMasterProtein	Q9CZX8	40S ribosomal protein S19 OS=Mus musculus OX=10090 GN=Rps19 PE=1 SV=3	>sp|Q9CZX8|RS19_MOUSE 40S ribosomal protein S19 OS=Mus musculus OX=10090 GN=Rps19 PE=1 SV=3	False	79	23	26	130	23	23	145	16.1	10.4	2	141.1	140.8	18	7.72399e+07	7.7059e+07	9.86822e+06	0	12	protein metabolism;other metabolic processes;signal transduction;other biological processes	cytosol;translational apparatus;nucleus;other cell component	other molecular function	Pf01090	[GO:0002181]; GO:0006412; GO:0009059; GO:0019538; GO:0010467; GO:0009058; GO:0043170; GO:0044238; GO:0008152; GO:0009987; GO:0008150;[GO:0003735]; GO:0005198; GO:0003674;[GO:0005730]; GO:0043232; GO:0031981; GO:0043228; GO:0043229; GO:0070013; GO:0005634; GO:0043226; GO:0005622; GO:0043233; GO:0043231; GO:0110165; GO:0031974; GO:0043227; GO:0005575;[GO:0005737]; GO:0110165; GO:0005622; GO:0005575…	20085	ENSMUSG00000040952	Rps19	mmu:20085; Q5M9J4; Q9CZX8	R-MMU-1799339; R-MMU-156827; R-MMU-6791226; R-MMU-72689; R-MMU-72706; R-MMU-975956; R-MMU-975957; R-MMU-72649; R-MMU-72695; R-MMU-72702	R-MMU-1799339; R-MMU-156827; R-MMU-6791226; R-MMU-72689; R-MMU-72706; R-MMU-975956; R-MMU-975957; R-MMU-72649; R-MMU-72695; R-MMU-72702	SRP-dependent cotranslational protein targeting to membrane; L13a-mediated translational silencing of Ceruloplasmin expression; Major pathway of rRNA processing in the nucleolus and cytosol; Formation of a pool of free 40S subunits; GTP hydrolysis and joining of the 60S ribosomal subunit; Nonsense Mediated Decay (NMD) independent of the Exon Junction Complex (EJC); Nonsense Mediated Decay (NMD) e…	WP163	Cytoplasmic ribosomal proteins	74	11	0	26	26	7	High	High	High	1
High	IsMasterProtein	P10605	Cathepsin B OS=Mus musculus OX=10090 GN=Ctsb PE=1 SV=2	>sp|P10605|CATB_MOUSE Cathepsin B OS=Mus musculus OX=10090 GN=Ctsb PE=1 SV=2	False	18	5	9	26	5	5	339	37.3	5.91	2	115.9	149.3	34.8	3.85338e+06	4.96262e+06	1.15599e+06	2.76	10	protein metabolism;other metabolic processes;other biological processes	non-structural extracellular;plasma membrane;other membranes;other cytoplasmic organelle;other cell component	other molecular function	Pf00112, Pf08127	[GO:0004175]; GO:0008233; GO:0016787; GO:0140096; GO:0003824; GO:0003674;[GO:0004197]; GO:0004175; GO:0008234; GO:0008233; GO:0016787; GO:0140096; GO:0003824; GO:0003674;[GO:0005518]; GO:0044877; GO:0005488; GO:0003674;[GO:0005615]; GO:0110165; GO:0005576; GO:0005575;[GO:0005764]; GO:0000323; GO:0005773; GO:0043231; GO:0005737; GO:0043227; GO:0043229; GO:0110165; GO:0005622; GO:0043226; GO:000557…	13030	ENSMUSG00000021939	Ctsb	mmu:13030; P10605; Q3UDW7	R-MMU-6798695; R-MMU-2132295; R-MMU-2022090; R-MMU-1442490; R-MMU-1679131; R-MMU-9766229	R-MMU-6798695; R-MMU-2132295; R-MMU-2022090; R-MMU-1442490; R-MMU-1679131; R-MMU-9766229	Neutrophil degranulation; MHC class II antigen presentation; Assembly of collagen fibrils and other multimeric structures; Collagen degradation; Trafficking and processing of endosomal TLR; Degradation of CDH1			103	6	0	7	7	6	High	High	High	1
High	IsMasterProtein	Q9D3D9	ATP synthase subunit delta, mitochondrial OS=Mus musculus OX=10090 GN=Atp5f1d PE=1 SV=1	>sp|Q9D3D9|ATPD_MOUSE ATP synthase subunit delta, mitochondrial OS=Mus musculus OX=10090 GN=Atp5f1d PE=1 SV=1	False	19	4	4	11	4	4	168	17.6	5.08	2	213.1	60	26.9	6.6166e+06	1.86376e+06	834896	0	14	cell organization and biogenesis;other metabolic processes;transport	other membranes;mitochondrion	transporter activity;other molecular function	Pf02823, Pf21335	[GO:0005198]; GO:0003674;[GO:0005740]; GO:0031967; GO:0005739; GO:0110165; GO:0043227; GO:0043229; GO:0043231; GO:0005737; GO:0005575; GO:0043226; GO:0005622;[GO:0009060]; GO:0045333; GO:0015980; GO:0006091; GO:0008152; GO:0009987; GO:0008150;[GO:0015078]; GO:0008324; GO:0022890; GO:1902600; GO:0015075; GO:0098655; GO:0015318; GO:0098662; GO:0022857; GO:0034220; GO:0006812; GO:0098660; GO:0005215…	66043	ENSMUSG00000003072	Atp5f1d	mmu:66043; Q9D3D9	R-MMU-163210; R-MMU-8949613	R-MMU-163210; R-MMU-8949613	Formation of ATP by chemiosmotic coupling; Cristae formation	WP1248; WP295	Oxidative phosphorylation; Electron transport chain	110	4	0	4	4	2	High	High	High	1
High	IsMasterProtein	P0DP27	Calmodulin-2 OS=Mus musculus OX=10090 GN=Calm2 PE=1 SV=1	>sp|P0DP27|CALM2_MOUSE Calmodulin-2 OS=Mus musculus OX=10090 GN=Calm2 PE=1 SV=1;>sp|P0DP28|CALM3_MOUSE Calmodulin-3 OS=Mus musculus OX=10090 GN=Calm3 PE=1 SV=1;>sp|P0DP26|CALM1_MOUSE Calmodulin-1 OS=Mus musculus OX=10090 GN=Calm1 PE=1 SV=1	False	26	3	4	12	1	3	149	16.8	4.22	2	168	100.2	31.8	2.50873e+06	1.49551e+06	474832	0	15	cell cycle OR cell proliferation;cell organization and biogenesis;other metabolic processes;stress response;transport;signal transduction;other biological processes	plasma membrane;other membranes;cytosol;cytoskeleton;mitochondrion;ER/Golgi;other cell component	signal transduction activity or receptor binding;enzyme regulator activity;cytoskeletal activity;other molecular function	Pf13499	[GO:0000086]; GO:0044772; GO:0044839; GO:0044770; GO:1903047; GO:0022402; GO:0000278; GO:0009987; GO:0007049; GO:0008150;[GO:0000922]; GO:0110165; GO:0005819; GO:0005575; GO:0043232; GO:0015630; GO:0043228; GO:0043229; GO:0005856; GO:0043226; GO:0005622;[GO:0001975]; GO:0014075; GO:1901698; GO:0042221; GO:0050896; GO:0008150;[GO:0002027]; GO:0008016; GO:0065008; GO:1903522; GO:0065007; GO:0044057…	12314; 12315	ENSMUSG00000001175; ENSMUSG00000019370; ENSMUSG00000036438	Calm2	mmu:12313; mmu:12314; mmu:12315; P02593; P0DP27; P62204; P70667; P99014; Q3TEH7; Q3THK5; Q3U6Z5; Q3U7C7; Q498A3; Q61379; Q61380; Q8BNC9; Q91VQ9; Q9D6G4				WP2075; WP317; WP385; WP553	Alzheimer's disease; Glycogen metabolism; Myometrial relaxation and contraction pathways; Calcium regulation in cardiac cells	317	4	0	4	4	2	High	High	High	1
High	IsMasterProtein	Q61029	Lamina-associated polypeptide 2, isoforms beta/delta/epsilon/gamma OS=Mus musculus OX=10090 GN=Tmpo PE=1 SV=4	>sp|Q61029|LAP2B_MOUSE Lamina-associated polypeptide 2, isoforms beta/delta/epsilon/gamma OS=Mus musculus OX=10090 GN=Tmpo PE=1 SV=4	False	14	6	6	10	4	6	452	50.3	9.45	2	147.2	48.5	104.3	1.52999e+06	504180	1.08454e+06	6.43	6	other biological processes	other membranes;nucleus;other cell component	nucleic acid binding activity	Pf03020, Pf08198	[GO:0000785]; GO:0110165; GO:0005694; GO:0005575; GO:0043232; GO:0043228; GO:0043229; GO:0043226; GO:0005622;[GO:0003677]; GO:0003676; GO:0005488; GO:0003674;[GO:0005634]; GO:0043231; GO:0043227; GO:0043229; GO:0043226; GO:0005622; GO:0110165; GO:0005575;[GO:0005635]; GO:0031967; GO:0005634; GO:0012505; GO:0110165; GO:0043227; GO:0043229; GO:0043231; GO:0005575; GO:0043226; GO:0005622;[GO:0005637…	21917	ENSMUSG00000019961	Tmpo	mmu:21917; Q3UCI5; Q61029; Q61030; Q61031; Q61032						40	0	0	5	5	5	High	High	High	1
High	IsMasterProtein	P61979	Heterogeneous nuclear ribonucleoprotein K OS=Mus musculus OX=10090 GN=Hnrnpk PE=1 SV=1	>sp|P61979|HNRPK_MOUSE Heterogeneous nuclear ribonucleoprotein K OS=Mus musculus OX=10090 GN=Hnrnpk PE=1 SV=1	False	12	4	4	9	4	4	463	50.9	5.54	2	139.8	41	119.2	1.64564e+06	482011	1.403e+06	0	4	cell organization and biogenesis;RNA metabolism OR transcription;other metabolic processes;other biological processes	cytoskeleton;nucleus;other cell component	nucleic acid binding activity;other molecular function	Pf00013, Pf08067	[GO:0000785]; GO:0110165; GO:0005694; GO:0005575; GO:0043232; GO:0043228; GO:0043229; GO:0043226; GO:0005622;[GO:0002102]; GO:0043232; GO:0015629; GO:0043228; GO:0043229; GO:0005856; GO:0043226; GO:0005622; GO:0110165; GO:0005575;[GO:0003677]; GO:0003676; GO:0005488; GO:0003674;[GO:0003723]; GO:0003676; GO:0005488; GO:0003674;[GO:0005634]; GO:0043231; GO:0043227; GO:0043229; GO:0043226; GO:000562…	15387	ENSMUSG00000021546	Hnrnpk	mmu:15387; P61979; Q07244; Q15671; Q60577; Q8BGQ8; Q922Y7; Q96J62	R-MMU-72163; R-MMU-72203; R-MMU-4570464	R-MMU-72163; R-MMU-72203; R-MMU-4570464	mRNA Splicing - Major Pathway; Processing of Capped Intron-Containing Pre-mRNA; SUMOylation of RNA binding proteins	WP310	mRNA processing	148	4	0	4	4	3	High	High	High	1
High	IsMasterProtein	Q9R0U0	Serine/arginine-rich splicing factor 10 OS=Mus musculus OX=10090 GN=Srsf10 PE=1 SV=2	>sp|Q9R0U0|SRS10_MOUSE Serine/arginine-rich splicing factor 10 OS=Mus musculus OX=10090 GN=Srsf10 PE=1 SV=2	False	23	7	7	20	7	7	262	31.3	11.27	2	60.2	177.2	62.6	1.38382e+06	4.06928e+06	1.43781e+06	0	11	cell organization and biogenesis;RNA metabolism OR transcription;other metabolic processes;transport;other biological processes	cytosol;nucleus;other cell component	nucleic acid binding activity;other molecular function	Pf00076	[GO:0000375]; GO:0008380; GO:0006396; GO:0044238; GO:0010467; GO:0032774; GO:0008152; GO:0009059; GO:0016070; GO:0141187; GO:0009987; GO:0009058; GO:0043170; GO:0090304; GO:0034654; GO:0008150; GO:0006139;[GO:0003723]; GO:0003676; GO:0005488; GO:0003674;[GO:0005654]; GO:0110165; GO:0031981; GO:0005575; GO:0070013; GO:0005634; GO:0043233; GO:0043229; GO:0043231; GO:0031974; GO:0043226; GO:0005622;…	14105	ENSMUSG00000028676	Srsf10	B1AV44; B1AV45; mmu:14105; O70307; O88468; Q3TGW7; Q8CFZ1; Q9R0T9; Q9R0U0	R-MMU-72163; R-MMU-72203	R-MMU-72163; R-MMU-72203	mRNA Splicing - Major Pathway; Processing of Capped Intron-Containing Pre-mRNA	WP310	mRNA processing	113	3	0	6	7	5	High	High	High	1
High	IsMasterProtein	Q6IME9	Keratin, type II cytoskeletal 72 OS=Mus musculus OX=10090 GN=Krt72 PE=3 SV=1	>sp|Q6IME9|K2C72_MOUSE Keratin, type II cytoskeletal 72 OS=Mus musculus OX=10090 GN=Krt72 PE=3 SV=1	False	4	2	2	9	1	1	520	56.7	7.4	2	43.2	104.1	152.7	318571	766857	1.12546e+06	0	2		cytoskeleton		Pf00038, Pf16208	[GO:0045095]; GO:0005882; GO:0099513; GO:0045111; GO:0099512; GO:0005856; GO:0099081; GO:0043232; GO:0099080; GO:0043228; GO:0043229; GO:0110165; GO:0043226; GO:0005622; GO:0005575	105866	ENSMUSG00000056605	Krt72	mmu:105866; Q6IME9	R-MMU-6809371	R-MMU-6805567; R-MMU-6809371	Formation of the cornified envelope			17	2	0	1	1	1	Peak Found	High	High	1
High	IsMasterProtein	P16858	Glyceraldehyde-3-phosphate dehydrogenase OS=Mus musculus OX=10090 GN=Gapdh PE=1 SV=2	>sp|P16858|G3P_MOUSE Glyceraldehyde-3-phosphate dehydrogenase OS=Mus musculus OX=10090 GN=Gapdh PE=1 SV=2	False	12	3	3	11	3	3	333	35.8	8.25	2	68.3	131.7	100	893867	1.72285e+06	1.3085e+06	1.93	4	cell organization and biogenesis;protein metabolism;other metabolic processes;stress response;other biological processes	plasma membrane;other membranes;cytosol;cytoskeleton;nucleus;other cytoplasmic organelle;other cell component	cytoskeletal activity;other molecular function	Pf00044, Pf02800	[GO:0000226]; GO:0007010; GO:0007017; GO:0006996; GO:0009987; GO:0016043; GO:0008150; GO:0071840;[GO:0004365]; GO:0043891; GO:0016620; GO:0016903; GO:0016491; GO:0003824; GO:0003674;[GO:0005634]; GO:0043231; GO:0043227; GO:0043229; GO:0043226; GO:0005622; GO:0110165; GO:0005575;[GO:0005737]; GO:0110165; GO:0005622; GO:0005575;[GO:0005829]; GO:0110165; GO:0005737; GO:0005575; GO:0005622;[GO:000588…	14433	ENSMUSG00000057666	Gapdh	A6H6A8; mmu:14433; P16858; Q0QEU0; Q3THM2; Q3TUI2; Q3UMT2; Q4V783; Q569X2; Q569X5; Q5U410	R-MMU-70263; R-MMU-70171	R-MMU-70263; R-MMU-70171	Gluconeogenesis; Glycolysis	WP157	Glycolysis and gluconeogenesis	221	3	0	3	3	3	High	High	High	1
High	IsMasterProtein	Q08093	Calponin-2 OS=Mus musculus OX=10090 GN=Cnn2 PE=1 SV=1	>sp|Q08093|CNN2_MOUSE Calponin-2 OS=Mus musculus OX=10090 GN=Cnn2 PE=1 SV=1	False	7	2	2	8	2	2	305	33.1	7.62	2	149.1	112.5	38.3	2.73708e+06	2.06583e+06	703533	2.05	3	cell organization and biogenesis;stress response;transport;other biological processes	cytoskeleton	cytoskeletal activity;other molecular function	Pf00307, Pf00402	[GO:0001725]; GO:0042641; GO:0097517; GO:0110165; GO:0015629; GO:0032432; GO:0005575; GO:0005856; GO:0043232; GO:0043228; GO:0043229; GO:0043226; GO:0005622;[GO:0003779]; GO:0008092; GO:0005515; GO:0005488; GO:0003674;[GO:0005516]; GO:0005515; GO:0005488; GO:0003674;[GO:0006909]; GO:0006897; GO:0016192; GO:0098657; GO:0006810; GO:0009987; GO:0051234; GO:0008150; GO:0051179;[GO:0010628]; GO:001046…	12798	ENSMUSG00000004665	Cnn2	mmu:12798; Q08093	R-MMU-6798695	R-MMU-6798695	Neutrophil degranulation			109	1	0	2	2	2	High	High	High	1
High	IsMasterProtein	Q9R0P5	Destrin OS=Mus musculus OX=10090 GN=Dstn PE=1 SV=3	>sp|Q9R0P5|DEST_MOUSE Destrin OS=Mus musculus OX=10090 GN=Dstn PE=1 SV=3	False	12	2	3	6	1	1	165	18.5	7.97	2	273.1		26.9	140302		13809.5	0	4	cell organization and biogenesis;other biological processes	cytoskeleton;other cell component	cytoskeletal activity	Pf00241	[GO:0005737]; GO:0110165; GO:0005622; GO:0005575;[GO:0030042]; GO:0008154; GO:0051261; GO:0007015; GO:0032984; GO:0097435; GO:0030036; GO:0022411; GO:0043933; GO:0016043; GO:0007010; GO:0030029; GO:0071840; GO:0006996; GO:0009987; GO:0008150;[GO:0030043]; GO:0030042; GO:0008154; GO:0051261; GO:0007015; GO:0032984; GO:0097435; GO:0030036; GO:0022411; GO:0043933; GO:0016043; GO:0007010; GO:0030029;…	56431	ENSMUSG00000015932	Dstn	mmu:56431; Q9R0P5						72	0	0	1		1	High	Not Found	Peak Found	1
High	IsMasterProtein	P52480	Pyruvate kinase PKM OS=Mus musculus OX=10090 GN=Pkm PE=1 SV=4	>sp|P52480|KPYM_MOUSE Pyruvate kinase PKM OS=Mus musculus OX=10090 GN=Pkm PE=1 SV=4	False	2	1	1	4	1	1	531	57.8	7.47	2	54.4	39.1	206.5	214113	154116	813528	1.65	2	cell organization and biogenesis;other metabolic processes;other biological processes	cytosol;ER/Golgi;nucleus;other cell component	nucleic acid binding activity;kinase activity;other molecular function	Pf00224, Pf02887	[GO:0000287]; GO:0046872; GO:0043169; GO:0043167; GO:0036094; GO:0005488; GO:0003674;[GO:0001917]; GO:0110165; GO:0005575;[GO:0003713]; GO:0003712; GO:0045893; GO:0030674; GO:0140110; GO:0006355; GO:1902680; GO:0060090; GO:0003674; GO:0010468; GO:2001141; GO:0010557; GO:0051254; GO:0010556; GO:0051252; GO:0009891; GO:0010604; GO:0045935; GO:0009889; GO:0060255; GO:0019219; GO:0009893; GO:0019222;…	18746	ENSMUSG00000032294	Pkm	mmu:18746; P52480; Q3TBV8; Q3TBW5; Q3TC59; Q3U1X3; Q3U5P6; Q4VC20; Q64484; Q91YI8; Q9CWB1	R-MMU-6798695; R-MMU-70171; R-MMU-9861718; R-MMU-70268	R-MMU-6798695; R-MMU-70171; R-MMU-9861718; R-MMU-70268	Neutrophil degranulation; Glycolysis; Regulation of pyruvate metabolism; Pyruvate metabolism	WP157; WP2185	Glycolysis and gluconeogenesis; Purine metabolism	188	6	0	1	1	1	High	High	High	1
High	IsMasterProtein	Q62048	Astrocytic phosphoprotein PEA-15 OS=Mus musculus OX=10090 GN=Pea15 PE=1 SV=1	>sp|Q62048|PEA15_MOUSE Astrocytic phosphoprotein PEA-15 OS=Mus musculus OX=10090 GN=Pea15 PE=1 SV=1	False	47	5	5	12	5	5	130	15	5.02	2	13.8	254.9	31.3	484373	8.92031e+06	1.09571e+06	0	22	signal transduction;other biological processes	cytosol;cytoskeleton;nucleus	other molecular function	Pf01335	[GO:0000165]; GO:0141124; GO:0035556; GO:0007165; GO:0009987; GO:0050794; GO:0007154; GO:0023052; GO:0051716; GO:0008150; GO:0050789; GO:0050896; GO:0065007;[GO:0005080]; GO:0019901; GO:0019900; GO:0019899; GO:0005515; GO:0005488; GO:0003674;[GO:0005654]; GO:0110165; GO:0031981; GO:0005575; GO:0070013; GO:0005634; GO:0043233; GO:0043229; GO:0043231; GO:0031974; GO:0043226; GO:0005622; GO:0043227;…	18611	ENSMUSG00000013698	Pea15	mmu:18611; Q3U5N7; Q62048	R-MMU-5673001; R-MMU-112409	R-MMU-5673001; R-MMU-112409	RAF/MAP kinase cascade; RAF-independent MAPK1/3 activation			85	2	0	5	5	4	Peak Found	High	High	1
High	IsMasterProtein	P63323	40S ribosomal protein S12 OS=Mus musculus OX=10090 GN=Rps12 PE=1 SV=2	>sp|P63323|RS12_MOUSE 40S ribosomal protein S12 OS=Mus musculus OX=10090 GN=Rps12 PE=1 SV=2	False	20	3	3	7	3	3	132	14.5	7.24	2	15.9	185	99.1	128076	1.49061e+06	798310	2.43	14	protein metabolism;other metabolic processes;other biological processes	cytosol;translational apparatus;nucleus;other cell component	other molecular function	Pf01248	[GO:0003735]; GO:0005198; GO:0003674;[GO:0005730]; GO:0043232; GO:0031981; GO:0043228; GO:0043229; GO:0070013; GO:0005634; GO:0043226; GO:0005622; GO:0043233; GO:0043231; GO:0110165; GO:0031974; GO:0043227; GO:0005575;[GO:0022625]; GO:0015934; GO:0022626; GO:0044391; GO:0005840; GO:0005829; GO:1990904; GO:0043232; GO:0110165; GO:0005737; GO:0032991; GO:0043228; GO:0043229; GO:0005575; GO:0005622;…			Rps12	P09388; P12728; P63324						67	0	0	3	3	2	Peak Found	High	High	1
High	IsMasterProtein	O35127	Protein C10 OS=Mus musculus OX=10090 GN=Grcc10 PE=1 SV=1	>sp|O35127|C10_MOUSE Protein C10 OS=Mus musculus OX=10090 GN=Grcc10 PE=1 SV=1	False	12	1	1	2	1	1	126	13.2	5.14	2			300			901848	2.89	12	cell organization and biogenesis;developmental processes;other biological processes	nucleus;other cell component		Pf14974	[GO:0005737]; GO:0110165; GO:0005622; GO:0005575;[GO:0009791]; GO:0032501; GO:0007275; GO:0008150; GO:0048856; GO:0032502;[GO:0014819]; GO:0006942; GO:0006937; GO:0090257; GO:0044057; GO:0051239; GO:0050789; GO:0065007; GO:0008150;[GO:0016607]; GO:0140168; GO:0016604; GO:0035770; GO:0043232; GO:0005654; GO:0099080; GO:0043228; GO:0043229; GO:0110165; GO:0031981; GO:0043226; GO:0005622; GO:0005575…	14790	ENSMUSG00000072772	Grcc10	mmu:14790; O35127; Q545G8						88	0	0			1	Not Found	Not Found	High	1
High	IsMasterProtein	O88653	Ragulator complex protein LAMTOR3 OS=Mus musculus OX=10090 GN=Lamtor3 PE=1 SV=1	>sp|O88653|LTOR3_MOUSE Ragulator complex protein LAMTOR3 OS=Mus musculus OX=10090 GN=Lamtor3 PE=1 SV=1	False	41	2	2	2	2	2	124	13.5	7.34	2			300			4.9761e+06	6.5	41	signal transduction;other biological processes	other membranes;other cytoplasmic organelle;other cell component	enzyme regulator activity;other molecular function	Pf08923	[GO:0005085]; GO:0030695; GO:0060589; GO:0030234; GO:0098772; GO:0003674;[GO:0005765]; GO:0098852; GO:0005764; GO:0005774; GO:0000323; GO:0098588; GO:0005773; GO:0031090; GO:0043231; GO:0005737; GO:0016020; GO:0043227; GO:0043229; GO:0110165; GO:0005622; GO:0043226; GO:0005575;[GO:0005770]; GO:0005768; GO:0031410; GO:0012505; GO:0097708; GO:0005737; GO:0110165; GO:0031982; GO:0043231; GO:0005622;…	56692	ENSMUSG00000091512	Lamtor3	mmu:56692; O88653	R-MMU-6798695; R-MMU-9639288; R-MMU-5674135; R-MMU-1632852; R-MMU-5628897; R-MMU-8943724; R-MMU-166208; R-MMU-380972	R-MMU-6798695; R-MMU-9639288; R-MMU-5674135; R-MMU-1632852; R-MMU-5628897; R-MMU-8943724; R-MMU-166208; R-MMU-380972; R-MMU-165159	Neutrophil degranulation; Amino acids regulate mTORC1; MAP2K and MAPK activation; Macroautophagy; TP53 Regulates Metabolic Genes; Regulation of PTEN gene transcription; mTORC1-mediated signalling; Energy dependent regulation of mTOR by LKB1-AMPK			90	9	0			2	Not Found	Not Found	High	1
Medium	IsMasterProtein	Q9CZH3	Proteasome assembly chaperone 3 OS=Mus musculus OX=10090 GN=Psmg3 PE=1 SV=1	>sp|Q9CZH3|PSMG3_MOUSE Proteasome assembly chaperone 3 OS=Mus musculus OX=10090 GN=Psmg3 PE=1 SV=1	False	12	1	1	2	1	1	122	13.3	8.66	2	61.2		238.8	82183.7		320674	0	12	cell organization and biogenesis	cytosol;other cell component	other molecular function	Pf10178	[GO:0005829]; GO:0110165; GO:0005737; GO:0005575; GO:0005622;[GO:0032991]; GO:0005575;[GO:0043248]; GO:0065003; GO:0022607; GO:0043933; GO:0016043; GO:0044085; GO:0071840; GO:0009987; GO:0008150;[GO:0044877]; GO:0005488; GO:0003674;[GO:0051131]; GO:0065003; GO:0022607; GO:0043933; GO:0016043; GO:0044085; GO:0071840; GO:0009987; GO:0008150;[GO:0060090]; GO:0003674	66506	ENSMUSG00000029551	Psmg3	mmu:66506; Q9CZH3	R-MMU-9907900	R-MMU-9907900	Proteasome assembly			21	1	0	1		1	Peak Found	Not Found	High	1
High	IsMasterProtein	P52503	NADH dehydrogenase [ubiquinone] iron-sulfur protein 6, mitochondrial OS=Mus musculus OX=10090 GN=Ndufs6 PE=1 SV=2	>sp|P52503|NDUS6_MOUSE NADH dehydrogenase [ubiquinone] iron-sulfur protein 6, mitochondrial OS=Mus musculus OX=10090 GN=Ndufs6 PE=1 SV=2	False	26	2	2	2	2	2	116	13	8.65	2			300			542977	0	26	cell cycle OR cell proliferation;cell organization and biogenesis;other metabolic processes;stress response;developmental processes;signal transduction;other biological processes	other membranes;mitochondrion		Pf10276	[GO:0001822]; GO:0048513; GO:0072001; GO:0048856; GO:0048731; GO:0032502; GO:0007275; GO:0008150; GO:0032501;[GO:0005739]; GO:0043231; GO:0005737; GO:0043227; GO:0043229; GO:0110165; GO:0005622; GO:0043226; GO:0005575;[GO:0005743]; GO:0019866; GO:0031966; GO:0031090; GO:0031967; GO:0005740; GO:0016020; GO:0043227; GO:0110165; GO:0043229; GO:0005739; GO:0043226; GO:0005575; GO:0005622; GO:0043231;…	407785	ENSMUSG00000021606	Ndufs6	mmu:407785; P52503; Q5M9J7	R-MMU-6799198	R-MMU-6799198; R-MMU-611105	Complex I biogenesis	WP1248; WP295	Oxidative phosphorylation; Electron transport chain	143	4	0			2	Not Found	Not Found	High	1
High	IsMasterProtein	P70296	Phosphatidylethanolamine-binding protein 1 OS=Mus musculus OX=10090 GN=Pebp1 PE=1 SV=3	>sp|P70296|PEBP1_MOUSE Phosphatidylethanolamine-binding protein 1 OS=Mus musculus OX=10090 GN=Pebp1 PE=1 SV=3	False	18	2	2	2	2	2	187	20.8	5.4	2	13.1	7.4	279.5	84434.8	48162.1	1.80836e+06	0	18	other biological processes	other cell component	enzyme regulator activity;other molecular function	Pf01161	[GO:0004867]; GO:0004866; GO:0030414; GO:0061135; GO:0004857; GO:0061134; GO:0030234; GO:0140678; GO:0098772; GO:0003674;[GO:0005524]; GO:0032559; GO:0035639; GO:0030554; GO:0032555; GO:0043168; GO:1901265; GO:1901363; GO:0017076; GO:0032553; GO:0043167; GO:0005488; GO:0036094; GO:0000166; GO:0097367; GO:0003674;[GO:0005737]; GO:0110165; GO:0005622; GO:0005575;[GO:0008289]; GO:0005488; GO:0003674…	23980	ENSMUSG00000032959	Pebp1	mmu:23980; P70296; Q9D8G9; Q9JJ58	R-MMU-5674135; R-MMU-5675221	R-MMU-5674135; R-MMU-5675221	MAP2K and MAPK activation; Negative regulation of MAPK pathway	WP572	EGFR1 signaling pathway	54	3	0	2	1	2	Peak Found	Peak Found	High	1
High	IsMasterProtein	Q62176	RNA-binding protein 38 OS=Mus musculus OX=10090 GN=Rbm38 PE=1 SV=2	>sp|Q62176|RBM38_MOUSE RNA-binding protein 38 OS=Mus musculus OX=10090 GN=Rbm38 PE=1 SV=2	False	15	2	2	2	1	2	237	25.3	8.65	2		4.7	295.3		9440.34	590108	0	15	RNA metabolism OR transcription;other metabolic processes;other biological processes	cytosol;nucleus	nucleic acid binding activity	Pf00076	[GO:0003729]; GO:0003723; GO:0003676; GO:0005488; GO:0003674;[GO:0005634]; GO:0043231; GO:0043227; GO:0043229; GO:0043226; GO:0005622; GO:0110165; GO:0005575;[GO:0005829]; GO:0110165; GO:0005737; GO:0005575; GO:0005622;[GO:0006397]; GO:0006396; GO:0016071; GO:0044238; GO:0010467; GO:0032774; GO:0016070; GO:0008152; GO:0009059; GO:0141187; GO:0090304; GO:0009987; GO:0009058; GO:0043170; GO:0034654…	56190	ENSMUSG00000027510	Rbm38	mmu:56190; Q5U418; Q62176; Q922Z2				WP310	mRNA processing	52	1	0		1	2	Not Found	Peak Found	High	1
High	IsMasterProtein	Q06185	ATP synthase subunit e, mitochondrial OS=Mus musculus OX=10090 GN=Atp5me PE=1 SV=2	>sp|Q06185|ATP5I_MOUSE ATP synthase subunit e, mitochondrial OS=Mus musculus OX=10090 GN=Atp5me PE=1 SV=2	False	21	1	1	2	1	1	71	8.2	9.35	2			300			1.45391e+06	5.22	21	other metabolic processes;transport	other membranes;mitochondrion	transporter activity;other molecular function	Pf05680	[GO:0005743]; GO:0019866; GO:0031966; GO:0031090; GO:0031967; GO:0005740; GO:0016020; GO:0043227; GO:0110165; GO:0043229; GO:0005739; GO:0043226; GO:0005575; GO:0005622; GO:0043231; GO:0005737;[GO:0042776]; GO:0015986; GO:0006119; GO:0006754; GO:0009060; GO:0009152; GO:0009206; GO:0046034; GO:0045333; GO:0006164; GO:0009150; GO:0009260; GO:0009145; GO:0009201; GO:0009205; GO:0015980; GO:0006163; …	11958	ENSMUSG00000050856	Atp5me	mmu:11958; P70342; Q06185	R-MMU-163210; R-MMU-8949613	R-MMU-163210; R-MMU-8949613	Formation of ATP by chemiosmotic coupling; Cristae formation	WP1248; WP295	Oxidative phosphorylation; Electron transport chain	102	4	0			1	Not Found	Not Found	High	1
Medium	IsMasterProtein	O89094	Caspase-14 OS=Mus musculus OX=10090 GN=Casp14 PE=1 SV=1	>sp|O89094|CASPE_MOUSE Caspase-14 OS=Mus musculus OX=10090 GN=Casp14 PE=1 SV=1	False	5	1	1	2	1	1	257	29.4	4.86	2			300			2.861e+06	0	5	protein metabolism;other biological processes	plasma membrane;cytosol;cytoskeleton;mitochondrion;nucleus	other molecular function	Pf00656	[GO:0001533]; GO:0005886; GO:0016020; GO:0071944; GO:0110165; GO:0005575;[GO:0004197]; GO:0004175; GO:0008234; GO:0008233; GO:0016787; GO:0140096; GO:0003824; GO:0003674;[GO:0005654]; GO:0110165; GO:0031981; GO:0005575; GO:0070013; GO:0005634; GO:0043233; GO:0043229; GO:0043231; GO:0031974; GO:0043226; GO:0005622; GO:0043227;[GO:0005739]; GO:0043231; GO:0005737; GO:0043227; GO:0043229; GO:0110165…	12365	ENSMUSG00000005355	Casp14	mmu:12365; O89094	R-MMU-6809371	R-MMU-6809371	Formation of the cornified envelope			49	1	0			1	Not Found	Not Found	High	1	Dimethyl [R33]
High	IsMasterProtein	Q8BG05	Heterogeneous nuclear ribonucleoprotein A3 OS=Mus musculus OX=10090 GN=Hnrnpa3 PE=1 SV=1	>sp|Q8BG05|ROA3_MOUSE Heterogeneous nuclear ribonucleoprotein A3 OS=Mus musculus OX=10090 GN=Hnrnpa3 PE=1 SV=1	False	10	2	2	2	2	2	379	39.6	9.01	2	42.3	36.8	220.8	162134	141162	846033	0	10	RNA metabolism OR transcription;other metabolic processes;transport	nucleus;other cell component	transporter activity;nucleic acid binding activity	Pf00076	[GO:0003729]; GO:0003723; GO:0003676; GO:0005488; GO:0003674;[GO:0006397]; GO:0006396; GO:0016071; GO:0044238; GO:0010467; GO:0032774; GO:0016070; GO:0008152; GO:0009059; GO:0141187; GO:0090304; GO:0009987; GO:0009058; GO:0043170; GO:0034654; GO:0006139; GO:0008150;[GO:0008380]; GO:0006396; GO:0044238; GO:0010467; GO:0032774; GO:0008152; GO:0009059; GO:0016070; GO:0141187; GO:0009987; GO:0009058;…	229279	ENSMUSG00000059005	Hnrnpa3	mmu:229279; Q8BG05; Q8BHF8	R-MMU-72163; R-MMU-72203	R-MMU-72163; R-MMU-72203	mRNA Splicing - Major Pathway; Processing of Capped Intron-Containing Pre-mRNA	WP310	mRNA processing	68	3	0	2	2	2	Peak Found	Peak Found	High	1
High	IsMasterProtein	Q3TJD7	PDZ and LIM domain protein 7 OS=Mus musculus OX=10090 GN=Pdlim7 PE=1 SV=1	>sp|Q3TJD7|PDLI7_MOUSE PDZ and LIM domain protein 7 OS=Mus musculus OX=10090 GN=Pdlim7 PE=1 SV=1	False	2	1	1	2	1	1	457	50.1	8.47	2	9.4	14.9	275.7	50789.9	81043.8	1.49718e+06	1.9	2	cell organization and biogenesis;other biological processes	cytoskeleton;nucleus;other cell component	other molecular function	Pf00412, Pf00595	[GO:0001503]; GO:0032501; GO:0008150;[GO:0001725]; GO:0042641; GO:0097517; GO:0110165; GO:0015629; GO:0032432; GO:0005575; GO:0005856; GO:0043232; GO:0043228; GO:0043229; GO:0043226; GO:0005622;[GO:0001726]; GO:0120025; GO:0031252; GO:0042995; GO:0110165; GO:0005575;[GO:0005654]; GO:0110165; GO:0031981; GO:0005575; GO:0070013; GO:0005634; GO:0043233; GO:0043229; GO:0043231; GO:0031974; GO:0043226…	67399	ENSMUSG00000021493	Pdlim7	mmu:67399; Q3TJD7; Q80ZY6; Q810S3; Q8C1S4; Q9CRA1	R-MMU-8853659	R-MMU-8853659	RET signaling	WP1243	EBV LMP1 signaling	53	2	0	1	1	1	Peak Found	Peak Found	High	1
High	IsMasterProtein	Q4KML4	Costars family protein ABRACL OS=Mus musculus OX=10090 GN=Abracl PE=1 SV=1	>sp|Q4KML4|ABRAL_MOUSE Costars family protein ABRACL OS=Mus musculus OX=10090 GN=Abracl PE=1 SV=1	False	20	1	1	2	1	1	81	9	5.8	2			300			736142	5.5	20				Pf14705		73112		Abracl	mmu:73112; Q4KML4; Q8CHQ7						1	0	0			1	Not Found	Not Found	High	1	Acetyl [N-Term]
High	IsMasterProtein	Q9D0J8	Parathymosin OS=Mus musculus OX=10090 GN=Ptms PE=1 SV=3	>sp|Q9D0J8|PTMS_MOUSE Parathymosin OS=Mus musculus OX=10090 GN=Ptms PE=1 SV=3	False	11	1	1	2	1	1	101	11.4	4.22	2			300			671593	2.01	11	other biological processes			Pf03247	[GO:0002376]; GO:0008150	69202	ENSMUSG00000030122	Ptms	mmu:69202; Q9D0J8						3	0	0			1	Not Found	Not Found	High	1
High	IsMasterProtein	P29391	Ferritin light chain 1 OS=Mus musculus OX=10090 GN=Ftl1 PE=1 SV=2	>sp|P29391|FRIL1_MOUSE Ferritin light chain 1 OS=Mus musculus OX=10090 GN=Ftl1 PE=1 SV=2	False	64	14	18	108	5	14	183	20.8	6	1	225.8	73.3	0.8	1.33019e+08	4.3189e+07	489833	0	9	transport;other biological processes	non-structural extracellular;other cytoplasmic organelle;other cell component	other molecular function	Pf00210	[GO:0005506]; GO:0046914; GO:0046872; GO:0043169; GO:0043167; GO:0036094; GO:0005488; GO:0003674;[GO:0005576]; GO:0110165; GO:0005575;[GO:0005776]; GO:0005773; GO:0043231; GO:0005737; GO:0043227; GO:0043229; GO:0110165; GO:0005622; GO:0043226; GO:0005575;[GO:0006826]; GO:0000041; GO:0030001; GO:0006812; GO:0006811; GO:0006810; GO:0051234; GO:0051179; GO:0008150;[GO:0006879]; GO:0030003; GO:009877…			Ftl1	P29391; Q8WUQ8						54	0	0	17	17	2	High	High	High	1
High	IsMasterProtein	P67984	60S ribosomal protein L22 OS=Mus musculus OX=10090 GN=Rpl22 PE=1 SV=2	>sp|P67984|RL22_MOUSE 60S ribosomal protein L22 OS=Mus musculus OX=10090 GN=Rpl22 PE=1 SV=2	False	59	10	10	35	8	8	128	14.8	9.19	1	164.4	133.2	2.4	3.5352e+07	2.8641e+07	523330	0	10	protein metabolism;other metabolic processes;other biological processes	cytosol;translational apparatus;nucleus;other cell component	nucleic acid binding activity;other molecular function	Pf01776	[GO:0003723]; GO:0003676; GO:0005488; GO:0003674;[GO:0003735]; GO:0005198; GO:0003674;[GO:0005634]; GO:0043231; GO:0043227; GO:0043229; GO:0043226; GO:0005622; GO:0110165; GO:0005575;[GO:0005737]; GO:0110165; GO:0005622; GO:0005575;[GO:0005829]; GO:0110165; GO:0005737; GO:0005575; GO:0005622;[GO:0005840]; GO:0043232; GO:0043228; GO:0043229; GO:0043226; GO:0005622; GO:0110165; GO:0005575;[GO:00082…	19934	ENSMUSG00000028936	Rpl22	mmu:19934; P41104; P67984	R-MMU-156827; R-MMU-1799339; R-MMU-6791226; R-MMU-72689; R-MMU-72706; R-MMU-975956; R-MMU-975957	R-MMU-156827; R-MMU-1799339; R-MMU-6791226; R-MMU-72689; R-MMU-72706; R-MMU-975956; R-MMU-975957	L13a-mediated translational silencing of Ceruloplasmin expression; SRP-dependent cotranslational protein targeting to membrane; Major pathway of rRNA processing in the nucleolus and cytosol; Formation of a pool of free 40S subunits; GTP hydrolysis and joining of the 60S ribosomal subunit; Nonsense Mediated Decay (NMD) independent of the Exon Junction Complex (EJC); Nonsense Mediated Decay (NMD) e…	WP163; WP310	Cytoplasmic ribosomal proteins; mRNA processing	68	9	2	10	10	2	High	High	High	1
High	IsMasterProtein	P62270	40S ribosomal protein S18 OS=Mus musculus OX=10090 GN=Rps18 PE=1 SV=3	>sp|P62270|RS18_MOUSE 40S ribosomal protein S18 OS=Mus musculus OX=10090 GN=Rps18 PE=1 SV=3	False	54	14	14	23	14	14	152	17.7	10.99	1	245.6	17.3	37.1	5.87404e+06	414469	886576	0	8	protein metabolism;other metabolic processes	cytosol;translational apparatus;nucleus;other cell component	nucleic acid binding activity;other molecular function	Pf00416	[GO:0002181]; GO:0006412; GO:0009059; GO:0019538; GO:0010467; GO:0009058; GO:0043170; GO:0044238; GO:0008152; GO:0009987; GO:0008150;[GO:0003735]; GO:0005198; GO:0003674;[GO:0005634]; GO:0043231; GO:0043227; GO:0043229; GO:0043226; GO:0005622; GO:0110165; GO:0005575;[GO:0005737]; GO:0110165; GO:0005622; GO:0005575;[GO:0005829]; GO:0110165; GO:0005737; GO:0005575; GO:0005622;[GO:0005840]; GO:00432…	20084	ENSMUSG00000008668	Rps18	mmu:20084; P25232; P62270	R-MMU-156827; R-MMU-1799339; R-MMU-6791226; R-MMU-72689; R-MMU-72706; R-MMU-975956; R-MMU-975957; R-MMU-72649; R-MMU-72695; R-MMU-72702	R-MMU-156827; R-MMU-1799339; R-MMU-6791226; R-MMU-72689; R-MMU-72706; R-MMU-975956; R-MMU-975957; R-MMU-72649; R-MMU-72695; R-MMU-72702	L13a-mediated translational silencing of Ceruloplasmin expression; SRP-dependent cotranslational protein targeting to membrane; Major pathway of rRNA processing in the nucleolus and cytosol; Formation of a pool of free 40S subunits; GTP hydrolysis and joining of the 60S ribosomal subunit; Nonsense Mediated Decay (NMD) independent of the Exon Junction Complex (EJC); Nonsense Mediated Decay (NMD) e…	WP163	Cytoplasmic ribosomal proteins	45	11	0	14	10	9	High	Peak Found	High	1
High	IsMasterProtein	P43274	Histone H1.4 OS=Mus musculus OX=10090 GN=H1-4 PE=1 SV=2	>sp|P43274|H14_MOUSE Histone H1.4 OS=Mus musculus OX=10090 GN=H1-4 PE=1 SV=2	False	23	12	12	42	2	2	219	22	11.11	1	173.4	117.6	9	3.14784e+06	2.13602e+06	163046	2.16	5	cell organization and biogenesis;other biological processes	nucleus;other cell component	nucleic acid binding activity;other molecular function	Pf00538	[GO:0000122]; GO:0006357; GO:0045892; GO:0006355; GO:1902679; GO:0010468; GO:2001141; GO:0010558; GO:0051253; GO:0010556; GO:0051252; GO:0009890; GO:0010605; GO:0045934; GO:0009889; GO:0060255; GO:0019219; GO:0009892; GO:0019222; GO:0080090; GO:0048523; GO:0050794; GO:0048519; GO:0050789; GO:0065007; GO:0008150;[GO:0000786]; GO:0032993; GO:0000785; GO:0032991; GO:0110165; GO:0005694; GO:0005575; …	50709	ENSMUSG00000051627	H1-4	mmu:50709; P43274; Q5EBH3	R-MMU-2559584; R-MMU-140342	R-MMU-2559584; R-MMU-140342	Formation of Senescence-Associated Heterochromatin Foci (SAHF); Apoptosis induced DNA fragmentation			94	2	0	2	2	1	High	High	Peak Found	1
High	IsMasterProtein	P20152	Vimentin OS=Mus musculus OX=10090 GN=Vim PE=1 SV=3	>sp|P20152|VIME_MOUSE Vimentin OS=Mus musculus OX=10090 GN=Vim PE=1 SV=3	False	30	13	13	37	8	9	466	53.7	5.12	1	115.6	166.4	18.1	6.15151e+06	8.8572e+06	961970	1.63	2	cell organization and biogenesis;stress response;developmental processes;other biological processes	plasma membrane;other membranes;cytosol;cytoskeleton;nucleus;other cytoplasmic organelle;other cell component	cytoskeletal activity;nucleic acid binding activity;other molecular function	Pf00038, Pf04732	[GO:0003723]; GO:0003676; GO:0005488; GO:0003674;[GO:0003725]; GO:0003723; GO:0003676; GO:0005488; GO:0003674;[GO:0005200]; GO:0005198; GO:0007010; GO:0003674; GO:0006996; GO:0016043; GO:0071840; GO:0009987; GO:0008150;[GO:0005212]; GO:0005198; GO:0003674;[GO:0005737]; GO:0110165; GO:0005622; GO:0005575;[GO:0005777]; GO:0042579; GO:0043231; GO:0005737; GO:0043227; GO:0043229; GO:0110165; GO:00056…	22352	ENSMUSG00000026728	Vim	mmu:22352; O08704; P20152; Q8CCH1	R-MMU-9646399; R-MMU-390522; R-MMU-264870; R-MMU-9013422	R-MMU-9646399; R-MMU-390522; R-MMU-264870; R-MMU-9013422	Aggrephagy; Striated Muscle Contraction; Caspase-mediated cleavage of cytoskeletal proteins; RHOBTB1 GTPase cycle	WP2432; WP2573; WP488	Spinal cord injury; Primary focal segmental glomerulosclerosis (FSGS); Alpha 6 beta 4 integrin signaling pathway	183	7	3	12	12	3	High	High	Peak Found	1
High	IsMasterProtein	P19973	Lymphocyte-specific protein 1 OS=Mus musculus OX=10090 GN=Lsp1 PE=1 SV=2	>sp|P19973|LSP1_MOUSE Lymphocyte-specific protein 1 OS=Mus musculus OX=10090 GN=Lsp1 PE=1 SV=2	False	26	10	10	27	10	10	330	36.7	4.82	1	188.8	101.5	9.7	1.15139e+07	6.19061e+06	591534	0	5	cell organization and biogenesis;stress response;signal transduction;other biological processes	plasma membrane;other membranes	cytoskeletal activity	Pf02029	[GO:0003779]; GO:0008092; GO:0005515; GO:0005488; GO:0003674;[GO:0005886]; GO:0016020; GO:0071944; GO:0110165; GO:0005575;[GO:0006915]; GO:0012501; GO:0008219; GO:0009987; GO:0008150;[GO:0006935]; GO:0042330; GO:0042221; GO:0040011; GO:0009605; GO:0050896; GO:0008150;[GO:0006952]; GO:0006950; GO:0050896; GO:0008150;[GO:0007010]; GO:0006996; GO:0016043; GO:0071840; GO:0009987; GO:0008150;[GO:00071…	16985	ENSMUSG00000018819	Lsp1	A2A6J5; A2A6J6; mmu:16985; P19973; P97339; Q04950; Q62022; Q62023; Q62024; Q8CD28; Q99L65						40	0	0	10	10	4	High	High	High	1
High	IsMasterProtein	Q8BGB5	LIM domain-containing protein 2 OS=Mus musculus OX=10090 GN=Limd2 PE=1 SV=1	>sp|Q8BGB5|LIMD2_MOUSE LIM domain-containing protein 2 OS=Mus musculus OX=10090 GN=Limd2 PE=1 SV=1	False	70	10	10	18	9	10	128	14.2	9.04	1	222.9	40	37.1	7.84526e+06	1.40968e+06	1.30515e+06	0	10		cytosol;nucleus	other molecular function	Pf00412	[GO:0005654]; GO:0110165; GO:0031981; GO:0005575; GO:0070013; GO:0005634; GO:0043233; GO:0043229; GO:0043231; GO:0031974; GO:0043226; GO:0005622; GO:0043227;[GO:0005829]; GO:0110165; GO:0005737; GO:0005575; GO:0005622;[GO:0046872]; GO:0043169; GO:0043167; GO:0036094; GO:0005488; GO:0003674	67803	ENSMUSG00000040699	Limd2	mmu:67803; Q8BGB5						22	0	0	9	9	8	High	High	High	1	Acetyl [N-Term]
High	IsMasterProtein	P84104	Serine/arginine-rich splicing factor 3 OS=Mus musculus OX=10090 GN=Srsf3 PE=1 SV=1	>sp|P84104|SRSF3_MOUSE Serine/arginine-rich splicing factor 3 OS=Mus musculus OX=10090 GN=Srsf3 PE=1 SV=1	False	38	7	7	35	6	6	164	19.3	11.65	1	74.2	215.4	10.4	6.07724e+06	1.76417e+07	855680	0	13	RNA metabolism OR transcription;other metabolic processes;transport;signal transduction;other biological processes	nucleus;other cell component	nucleic acid binding activity;other molecular function	Pf00076	[GO:0003723]; GO:0003676; GO:0005488; GO:0003674;[GO:0005737]; GO:0110165; GO:0005622; GO:0005575;[GO:0006397]; GO:0006396; GO:0016071; GO:0044238; GO:0010467; GO:0032774; GO:0016070; GO:0008152; GO:0009059; GO:0141187; GO:0090304; GO:0009987; GO:0009058; GO:0043170; GO:0034654; GO:0006139; GO:0008150;[GO:0006406]; GO:0006405; GO:0051028; GO:0010467; GO:0050658; GO:0051168; GO:0009059; GO:0050657…	20383	ENSMUSG00000071172	Srsf3	mmu:20383; O08831; P23152; P84104; Q564E9	R-MMU-72163; R-MMU-159236; R-MMU-72187; R-MMU-73856	R-MMU-72163; R-MMU-72203; R-MMU-159236; R-MMU-72187; R-MMU-73856	mRNA Splicing - Major Pathway; Transport of Mature mRNA derived from an Intron-Containing Transcript; mRNA 3'-end processing; RNA Polymerase II Transcription Termination	WP310	mRNA processing	127	6	0	6	6	4	High	High	High	1
High	IsMasterProtein	P13634	Carbonic anhydrase 1 OS=Mus musculus OX=10090 GN=Ca1 PE=1 SV=4	>sp|P13634|CAH1_MOUSE Carbonic anhydrase 1 OS=Mus musculus OX=10090 GN=Ca1 PE=1 SV=4	False	19	5	6	18	5	5	261	28.3	6.96	1	163.4	111.8	24.8	6.27909e+06	4.29381e+06	952943	0	4		other cell component	other molecular function	Pf00194	[GO:0004064]; GO:0052689; GO:0016788; GO:0016787; GO:0003824; GO:0003674;[GO:0004089]; GO:0016836; GO:0016835; GO:0016829; GO:0003824; GO:0003674;[GO:0005737]; GO:0110165; GO:0005622; GO:0005575;[GO:0008270]; GO:0046914; GO:0046872; GO:0043169; GO:0043167; GO:0036094; GO:0005488; GO:0003674;[GO:0018820]; GO:0016836; GO:0016835; GO:0016829; GO:0003824; GO:0003674	12346	ENSMUSG00000027556	Ca1	mmu:12346; P13634; Q3TS19; Q9DC84	R-MMU-1237044; R-MMU-1247673; R-MMU-1475029	R-MMU-1237044; R-MMU-1247673; R-MMU-1475029	Erythrocytes take up carbon dioxide and release oxygen; Erythrocytes take up oxygen and release carbon dioxide; Reversible hydration of carbon dioxide			23	3	0	6	6	6	High	High	High	1
High	IsMasterProtein	Q9CQI6	Coactosin-like protein OS=Mus musculus OX=10090 GN=Cotl1 PE=1 SV=3	>sp|Q9CQI6|COTL1_MOUSE Coactosin-like protein OS=Mus musculus OX=10090 GN=Cotl1 PE=1 SV=3	False	67	17	18	55	17	17	142	15.9	5.4	1	15.9	274.3	9.8	3.64946e+06	6.29583e+07	2.25112e+06	0	8	stress response	cytosol;cytoskeleton;nucleus	cytoskeletal activity;other molecular function	Pf00241	[GO:0003779]; GO:0008092; GO:0005515; GO:0005488; GO:0003674;[GO:0005634]; GO:0043231; GO:0043227; GO:0043229; GO:0043226; GO:0005622; GO:0110165; GO:0005575;[GO:0005829]; GO:0110165; GO:0005737; GO:0005575; GO:0005622;[GO:0005856]; GO:0043232; GO:0043228; GO:0043229; GO:0043226; GO:0005622; GO:0110165; GO:0005575;[GO:0019899]; GO:0005515; GO:0005488; GO:0003674;[GO:0050832]; GO:0006952; GO:00096…	72042	ENSMUSG00000031827	Cotl1	mmu:72042; Q9CQI6	R-MMU-6798695	R-MMU-6798695	Neutrophil degranulation			31	1	0	11	18	10	High	High	High	1
High	IsMasterProtein	Q61233	Plastin-2 OS=Mus musculus OX=10090 GN=Lcp1 PE=1 SV=4	>sp|Q61233|PLSL_MOUSE Plastin-2 OS=Mus musculus OX=10090 GN=Lcp1 PE=1 SV=4	False	14	9	9	17	9	9	627	70.1	5.33	1	143.5	105.9	50.7	1.85296e+06	1.36741e+06	654696	1.71	2	cell organization and biogenesis;stress response;signal transduction;other biological processes	plasma membrane;other membranes;cytosol;cytoskeleton;other cell component	signal transduction activity or receptor binding;cytoskeletal activity;other molecular function	Pf00307, Pf13499	[GO:0001725]; GO:0042641; GO:0097517; GO:0110165; GO:0015629; GO:0032432; GO:0005575; GO:0005856; GO:0043232; GO:0043228; GO:0043229; GO:0043226; GO:0005622;[GO:0001726]; GO:0120025; GO:0031252; GO:0042995; GO:0110165; GO:0005575;[GO:0001891]; GO:0110165; GO:0005886; GO:0005575; GO:0016020; GO:0071944;[GO:0002102]; GO:0043232; GO:0015629; GO:0043228; GO:0043229; GO:0005856; GO:0043226; GO:0005622…	18826	ENSMUSG00000021998	Lcp1	mmu:18826; Q3UE24; Q61233; Q8R1X3; Q9CV77						133	0	0	8	7	4	High	High	High	1
High	IsMasterProtein	P63158	High mobility group protein B1 OS=Mus musculus OX=10090 GN=Hmgb1 PE=1 SV=2	>sp|P63158|HMGB1_MOUSE High mobility group protein B1 OS=Mus musculus OX=10090 GN=Hmgb1 PE=1 SV=2	False	27	6	6	15	5	5	215	24.9	5.74	1	144.8	57.2	98	4.20724e+06	1.66329e+06	2.84703e+06	0	7	cell cycle OR cell proliferation;cell organization and biogenesis;DNA metabolism;RNA metabolism OR transcription;other metabolic processes;stress response;transport;developmental processes;signal transduction;other biological processes	non-structural extracellular;plasma membrane;other membranes;ER/Golgi;nucleus;other cytoplasmic organelle;other cell component	signal transduction activity or receptor binding;enzyme regulator activity;nucleic acid binding activity;other molecular function	Pf00505, Pf09011	[GO:0000400]; GO:0000217; GO:0003677; GO:0003676; GO:0005488; GO:0003674;[GO:0000401]; GO:0000400; GO:0000217; GO:0003677; GO:0003676; GO:0005488; GO:0003674;[GO:0000402]; GO:0000400; GO:0000217; GO:0003677; GO:0003676; GO:0005488; GO:0003674;[GO:0000405]; GO:0000217; GO:0003677; GO:0003676; GO:0005488; GO:0003674;[GO:0000793]; GO:0005694; GO:0043232; GO:0043228; GO:0043229; GO:0043226; GO:000562…	15289	ENSMUSG00000066551	Hmgb1	mmu:15289; P07155; P27109; P27428; P63158	R-MMU-6798695; R-MMU-879415; R-MMU-445989; R-MMU-5686938; R-MMU-5620971; R-MMU-140342; R-MMU-933542	R-MMU-6798695; R-MMU-879415; R-MMU-445989; R-MMU-5686938; R-MMU-5620971; R-MMU-140342; R-MMU-933542	Neutrophil degranulation; Advanced glycosylation endproduct receptor signaling; TAK1-dependent IKK and NF-kappa-B activation ; Regulation of TLR by endogenous ligand; Pyroptosis; Apoptosis induced DNA fragmentation; TRAF6 mediated NF-kB activation	WP5242	Comprehensive IL-17A signaling	585	8	1	6	6	4	High	High	High	1
High	IsMasterProtein	P68369	Tubulin alpha-1A chain OS=Mus musculus OX=10090 GN=Tuba1a PE=1 SV=1	>sp|P68369|TBA1A_MOUSE Tubulin alpha-1A chain OS=Mus musculus OX=10090 GN=Tuba1a PE=1 SV=1	False	19	7	7	21	0	7	451	50.1	5.06	1	150.6	138.2	11.2	4.43914e+06	4.07456e+06	331498	0	4	cell cycle OR cell proliferation;cell organization and biogenesis;other metabolic processes;transport;developmental processes;signal transduction;other biological processes	plasma membrane;other membranes;cytosol;cytoskeleton;other cytoplasmic organelle;other cell component	cytoskeletal activity;other molecular function	Pf00091, Pf03953	[GO:0000226]; GO:0007010; GO:0007017; GO:0006996; GO:0009987; GO:0016043; GO:0008150; GO:0071840;[GO:0000793]; GO:0005694; GO:0043232; GO:0043228; GO:0043229; GO:0043226; GO:0005622; GO:0110165; GO:0005575;[GO:0001764]; GO:0016477; GO:0048699; GO:0048870; GO:0022008; GO:0009987; GO:0030154; GO:0007399; GO:0008150; GO:0048869; GO:0048731; GO:0032502; GO:0048856; GO:0007275; GO:0032501;[GO:0001964]…	22142	ENSMUSG00000072235	Tuba1a	mmu:22142; P02551; P05210; P05212; P68369; Q3TGF0; Q3TIW2; Q3TPJ1; Q3ULN1; Q5XJF8	R-MMU-3371497; R-MMU-8852276; R-MMU-5663220; R-MMU-437239; R-MMU-5626467; R-MMU-2467813; R-MMU-2565942; R-MMU-9646399; R-MMU-2132295; R-MMU-6811434; R-MMU-983189; R-MMU-6807878; R-MMU-5620912; R-MMU-9833482; R-MMU-2500257; R-MMU-380259; R-MMU-380270; R-MMU-380320; R-MMU-8854518; R-MMU-9648025; R-MMU-5620924; R-MMU-8955332; R-MMU-190840; R-MMU-5610787; R-MMU-6811436; R-MMU-9668328	R-MMU-3371497; R-MMU-8852276; R-MMU-5663220; R-MMU-437239; R-MMU-5626467; R-MMU-2467813; R-MMU-2565942; R-MMU-9646399; R-MMU-2132295; R-MMU-6811434; R-MMU-983189; R-MMU-6807878; R-MMU-5620912; R-MMU-9833482; R-MMU-2500257; R-MMU-380259; R-MMU-380270; R-MMU-380284; R-MMU-380320; R-MMU-68877; R-MMU-8854518; R-MMU-9648025; R-MMU-5620924; R-MMU-8955332; R-MMU-190840; R-MMU-5610787; R-MMU-5617833; R-M…	HSP90 chaperone cycle for steroid hormone receptors (SHR) in the presence of ligand; The role of GTSE1 in G2/M progression after G2 checkpoint; RHO GTPases Activate Formins; Recycling pathway of L1; RHO GTPases activate IQGAPs; Separation of Sister Chromatids; Regulation of PLK1 Activity at G2/M Transition; Aggrephagy; MHC class II antigen presentation; COPI-dependent Golgi-to-ER retrograde traff…			240	29	0	7	7	3	High	High	High	1
High	IsMasterProtein	P43275	Histone H1.1 OS=Mus musculus OX=10090 GN=H1-1 PE=1 SV=2	>sp|P43275|H11_MOUSE Histone H1.1 OS=Mus musculus OX=10090 GN=H1-1 PE=1 SV=2	False	15	5	5	15	1	1	213	21.8	10.93	1	160.2	98.1	41.7	234831	143746	61094.8	2.16	5	cell organization and biogenesis;other biological processes	nucleus;other cell component	nucleic acid binding activity;other molecular function	Pf00538	[GO:0000786]; GO:0032993; GO:0000785; GO:0032991; GO:0110165; GO:0005694; GO:0005575; GO:0043232; GO:0043228; GO:0043229; GO:0043226; GO:0005622;[GO:0000791]; GO:0000785; GO:0110165; GO:0005694; GO:0005575; GO:0043232; GO:0043228; GO:0043229; GO:0043226; GO:0005622;[GO:0003677]; GO:0003676; GO:0005488; GO:0003674;[GO:0005634]; GO:0043231; GO:0043227; GO:0043229; GO:0043226; GO:0005622; GO:0110165…	80838	ENSMUSG00000049539	H1-1	mmu:80838; P43275; Q5SZ98	R-MMU-2559584; R-MMU-140342	R-MMU-2559584; R-MMU-140342	Formation of Senescence-Associated Heterochromatin Foci (SAHF); Apoptosis induced DNA fragmentation			73	2	0	1	1	1	High	Peak Found	Peak Found	1
High	IsMasterProtein	Q9Z2K1	Keratin, type I cytoskeletal 16 OS=Mus musculus OX=10090 GN=Krt16 PE=1 SV=3	>sp|Q9Z2K1|K1C16_MOUSE Keratin, type I cytoskeletal 16 OS=Mus musculus OX=10090 GN=Krt16 PE=1 SV=3	False	8	5	6	15	2	2	469	51.6	5.2	1	30.6	269.4		68736.4	606046		2.46	2	cell organization and biogenesis;stress response;other biological processes	plasma membrane;cytoskeleton	cytoskeletal activity	Pf00038	[GO:0001533]; GO:0005886; GO:0016020; GO:0071944; GO:0110165; GO:0005575;[GO:0002009]; GO:0048729; GO:0060429; GO:0009653; GO:0009888; GO:0032502; GO:0048856; GO:0008150;[GO:0005200]; GO:0005198; GO:0007010; GO:0003674; GO:0006996; GO:0016043; GO:0071840; GO:0009987; GO:0008150;[GO:0005882]; GO:0099513; GO:0045111; GO:0099512; GO:0005856; GO:0099081; GO:0043232; GO:0099080; GO:0043228; GO:0043229…	16666	ENSMUSG00000053797	Krt16	mmu:16666; Q9Z2K1	R-MMU-6809371	R-MMU-6805567; R-MMU-6809371	Formation of the cornified envelope			83	2	0	2	2		Peak Found	High	Not Found	1
High	IsMasterProtein	P56480	ATP synthase subunit beta, mitochondrial OS=Mus musculus OX=10090 GN=Atp5f1b PE=1 SV=2	>sp|P56480|ATPB_MOUSE ATP synthase subunit beta, mitochondrial OS=Mus musculus OX=10090 GN=Atp5f1b PE=1 SV=2	False	13	4	4	7	4	4	529	56.3	5.34	1	121.8	110.6	67.6	817627	741911	453509	0	3	other metabolic processes;transport;developmental processes;other biological processes	plasma membrane;other membranes;mitochondrion;other cell component	signal transduction activity or receptor binding;transporter activity;other molecular function	Pf00006, Pf02874, Pf22919	[GO:0001525]; GO:0048646; GO:0048514; GO:0032502; GO:0009653; GO:0035239; GO:0001568; GO:0008150; GO:0048856; GO:0035295; GO:0001944; GO:0007275; GO:0048731; GO:0072359; GO:0032501;[GO:0005524]; GO:0032559; GO:0035639; GO:0030554; GO:0032555; GO:0043168; GO:1901265; GO:1901363; GO:0017076; GO:0032553; GO:0043167; GO:0005488; GO:0036094; GO:0000166; GO:0097367; GO:0003674;[GO:0005739]; GO:0043231;…	11947	ENSMUSG00000025393	Atp5f1b	mmu:11947; P56480; Q0QEP4; Q3TFD7; Q3TIP9; Q3TK44; Q3TWD5; Q3TX28; Q3U6U4; Q3U774; Q3UB69; Q3UF69; Q8CI65; Q8VEJ5; Q9CTI7; Q9CWX7	R-MMU-1268020; R-MMU-9837999; R-MMU-163210; R-MMU-8949613	R-MMU-1268020; R-MMU-9837999; R-MMU-163210; R-MMU-8949613	Mitochondrial protein import; Mitochondrial protein degradation; Formation of ATP by chemiosmotic coupling; Cristae formation	WP1248; WP295	Oxidative phosphorylation; Electron transport chain	199	6	0	4	4	3	High	High	High	1
High	IsMasterProtein	E9PV24	Fibrinogen alpha chain OS=Mus musculus OX=10090 GN=Fga PE=1 SV=1	>sp|E9PV24|FIBA_MOUSE Fibrinogen alpha chain OS=Mus musculus OX=10090 GN=Fga PE=1 SV=1	False	4	2	2	7	2	2	789	87.4	6.11	1	140.7	75.7	83.6	796468	428198	473297	0	3	cell organization and biogenesis;stress response;other biological processes	non-structural extracellular;other cell component	signal transduction activity or receptor binding;other molecular function	Pf00147, Pf08702, Pf12160	[GO:0002250]; GO:0006955; GO:0002376; GO:0050896; GO:0008150;[GO:0005102]; GO:0005515; GO:0005488; GO:0003674;[GO:0005577]; GO:0032991; GO:0005615; GO:0005575; GO:0110165; GO:0005576;[GO:0005938]; GO:0005737; GO:0071944; GO:0110165; GO:0005622; GO:0005575;[GO:0007596]; GO:0007599; GO:0050817; GO:0042060; GO:0050878; GO:0032501; GO:0009611; GO:0065008; GO:0008150; GO:0006950; GO:0065007; GO:005089…	14161	ENSMUSG00000028001	Fga	E9PV24; mmu:14161; Q99K47	R-MMU-114608; R-MMU-5674135; R-MMU-216083; R-MMU-381426; R-MMU-8957275; R-MMU-140875; R-MMU-354194; R-MMU-372708; R-MMU-5686938	R-MMU-114608; R-MMU-5674135; R-MMU-216083; R-MMU-381426; R-MMU-8957275; R-MMU-140875; R-MMU-354192; R-MMU-354194; R-MMU-372708; R-MMU-5686938	Platelet degranulation ; MAP2K and MAPK activation; Integrin cell surface interactions; Regulation of Insulin-like Growth Factor (IGF) transport and uptake by Insulin-like Growth Factor Binding Proteins (IGFBPs); Post-translational protein phosphorylation; Common Pathway of Fibrin Clot Formation; GRB2:SOS provides linkage to MAPK signaling for Integrins ; p130Cas linkage to MAPK signaling for int…	WP460; WP5128	Blood clotting cascade; Fibrin complement receptor 3 signaling pathway	57	12	0	2	2	1	High	High	High	1
High	IsMasterProtein	P17225	Polypyrimidine tract-binding protein 1 OS=Mus musculus OX=10090 GN=Ptbp1 PE=1 SV=2	>sp|P17225|PTBP1_MOUSE Polypyrimidine tract-binding protein 1 OS=Mus musculus OX=10090 GN=Ptbp1 PE=1 SV=2	False	6	2	2	5	2	2	527	56.4	8.34	1	122.5	48.7	128.8	256189	101901	269375	0	4															0	0	0	2	2	1	High	Peak Found	High	1
High	IsMasterProtein	Q9WUK2	Eukaryotic translation initiation factor 4H OS=Mus musculus OX=10090 GN=Eif4h PE=1 SV=3	>sp|Q9WUK2|IF4H_MOUSE Eukaryotic translation initiation factor 4H OS=Mus musculus OX=10090 GN=Eif4h PE=1 SV=3	False	4	2	2	5	2	2	248	27.3	7.23	1	106.7	99	94.3	978606	907847	865069	2.12	4	protein metabolism;other metabolic processes;other biological processes	other cell component	nucleic acid binding activity;other molecular function	Pf00076	[GO:0003723]; GO:0003676; GO:0005488; GO:0003674;[GO:0003743]; GO:0180051; GO:0006413; GO:0003674; GO:0008152; GO:0006412; GO:0009987; GO:0009059; GO:0019538; GO:0010467; GO:0008150; GO:0009058; GO:0043170; GO:0044238;[GO:0019953]; GO:0022414; GO:0008150;[GO:0048471]; GO:0110165; GO:0005737; GO:0005575; GO:0005622;[GO:0048589]; GO:0040007; GO:0032502; GO:0008150	22384	ENSMUSG00000040731	Eif4h	mmu:22384; Q9WUK2; Q9WUK3	R-MMU-156827; R-MMU-72706; R-MMU-72649; R-MMU-72702	R-MMU-156827; R-MMU-72706; R-MMU-72649; R-MMU-72702; R-MMU-72662	L13a-mediated translational silencing of Ceruloplasmin expression; GTP hydrolysis and joining of the 60S ribosomal subunit; Translation initiation complex formation; Ribosomal scanning and start codon recognition	WP307; WP310	Translation factors; mRNA processing	28	7	0	2	2	2	High	High	High	1
High	IsMasterProtein	O08583	THO complex subunit 4 OS=Mus musculus OX=10090 GN=Alyref PE=1 SV=3	>sp|O08583|THOC4_MOUSE THO complex subunit 4 OS=Mus musculus OX=10090 GN=Alyref PE=1 SV=3	False	5	1	1	3	1	1	255	26.9	11.15	1	114.4	56.4	129.2	410730	202478	463967	0	5	RNA metabolism OR transcription;other metabolic processes;transport;other biological processes	nucleus;other cell component	nucleic acid binding activity;other molecular function	Pf00076, Pf13865	[GO:0003697]; GO:0003677; GO:0003676; GO:0005488; GO:0003674;[GO:0003723]; GO:0003676; GO:0005488; GO:0003674;[GO:0005634]; GO:0043231; GO:0043227; GO:0043229; GO:0043226; GO:0005622; GO:0110165; GO:0005575;[GO:0005681]; GO:0140513; GO:1990904; GO:0032991; GO:0005634; GO:0005575; GO:0043231; GO:0043227; GO:0043229; GO:0043226; GO:0005622; GO:0110165;[GO:0005737]; GO:0110165; GO:0005622; GO:000557…	21681	ENSMUSG00000025134	Alyref	mmu:21681; O08583; Q0VBL5; Q8CBM4; Q9JJW7	R-MMU-159227; R-MMU-159230; R-MMU-159231; R-MMU-159236; R-MMU-72163; R-MMU-72187; R-MMU-73856	R-MMU-159227; R-MMU-159230; R-MMU-159231; R-MMU-159236; R-MMU-72163; R-MMU-72187; R-MMU-73856	Transport of the SLBP independent Mature mRNA; Transport of the SLBP Dependant Mature mRNA; Transport of Mature mRNA Derived from an Intronless Transcript; Transport of Mature mRNA derived from an Intron-Containing Transcript; mRNA Splicing - Major Pathway; mRNA 3'-end processing; RNA Polymerase II Transcription Termination	WP310	mRNA processing	75	8	0	1	1	1	High	Peak Found	High	1
High	IsMasterProtein	P17751	Triosephosphate isomerase OS=Mus musculus OX=10090 GN=Tpi1 PE=1 SV=5	>sp|P17751|TPIS_MOUSE Triosephosphate isomerase OS=Mus musculus OX=10090 GN=Tpi1 PE=1 SV=5	False	18	4	4	5	4	4	249	26.7	7.3	1	51.4	133.4	115.1	206947	537014	463329	0	4	other metabolic processes	cytosol	other molecular function	Pf00121	[GO:0004807]; GO:0016861; GO:0016860; GO:0016853; GO:0003824; GO:0003674;[GO:0005829]; GO:0110165; GO:0005737; GO:0005575; GO:0005622;[GO:0006006]; GO:0019318; GO:0005996; GO:0005975; GO:0044281; GO:0044238; GO:0008152; GO:0009987; GO:0008150;[GO:0006094]; GO:0006006; GO:0019319; GO:0019318; GO:0046364; GO:0005996; GO:0016051; GO:0044283; GO:0005975; GO:0044281; GO:0009058; GO:0044238; GO:0008152…	21991	ENSMUSG00000023456	Tpi1	mmu:21991; P17751; Q3TJH2; Q3UC04; Q3UKG9; Q64513; Q9CVF9; Q9CWE7	R-MMU-70263; R-MMU-70171	R-MMU-70263; R-MMU-70171	Gluconeogenesis; Glycolysis	WP1269; WP157	Fatty acid beta-oxidation; Glycolysis and gluconeogenesis	111	4	0	2	4	3	High	High	High	1
High	IsMasterProtein	P56959	RNA-binding protein FUS OS=Mus musculus OX=10090 GN=Fus PE=1 SV=1	>sp|P56959|FUS_MOUSE RNA-binding protein FUS OS=Mus musculus OX=10090 GN=Fus PE=1 SV=1	False	6	2	2	4	2	2	518	52.6	9.36	1	106.4	63	130.6	324126	191814	397959	0	3	cell organization and biogenesis;protein metabolism;RNA metabolism OR transcription;other metabolic processes;other biological processes	cytosol;nucleus;other cell component	nucleic acid binding activity;other molecular function	Pf00076, Pf00641	[GO:0003677]; GO:0003676; GO:0005488; GO:0003674;[GO:0003682]; GO:0005488; GO:0003674;[GO:0003713]; GO:0003712; GO:0045893; GO:0030674; GO:0140110; GO:0006355; GO:1902680; GO:0060090; GO:0003674; GO:0010468; GO:2001141; GO:0010557; GO:0051254; GO:0010556; GO:0051252; GO:0009891; GO:0010604; GO:0045935; GO:0009889; GO:0060255; GO:0019219; GO:0009893; GO:0019222; GO:0080090; GO:0048522; GO:0050794;…	233908	ENSMUSG00000030795	Fus	mmu:233908; P56959	R-MMU-72163; R-MMU-72203	R-MMU-72163; R-MMU-72203	mRNA Splicing - Major Pathway; Processing of Capped Intron-Containing Pre-mRNA	WP310	mRNA processing	139	3	0	2	2	2	High	High	High	1
High	IsMasterProtein	Q9CR86	Calcium-regulated heat stable protein 1 OS=Mus musculus OX=10090 GN=Carhsp1 PE=1 SV=1	>sp|Q9CR86|CHSP1_MOUSE Calcium-regulated heat stable protein 1 OS=Mus musculus OX=10090 GN=Carhsp1 PE=1 SV=1	False	11	1	1	3	1	1	148	16.1	8.21	1	85.6	78	136.3	165316	150626	263165	0	11	other biological processes	cytosol;other cell component	nucleic acid binding activity	Pf00313	[GO:0000932]; GO:0036464; GO:0035770; GO:0005737; GO:0043232; GO:0099080; GO:0110165; GO:0005622; GO:0043228; GO:0043229; GO:0005575; GO:0043226;[GO:0003730]; GO:0003729; GO:0003723; GO:0003676; GO:0005488; GO:0003674;[GO:0005829]; GO:0110165; GO:0005737; GO:0005575; GO:0005622;[GO:0043186]; GO:0036464; GO:0060293; GO:0035770; GO:0005737; GO:0045495; GO:0043232; GO:0099080; GO:0110165; GO:0005622…	52502	ENSMUSG00000008393	Carhsp1	mmu:52502; Q9CR86						42	0	0	1	1	1	High	High	High	1
High	IsMasterProtein	Q9CX86	Heterogeneous nuclear ribonucleoprotein A0 OS=Mus musculus OX=10090 GN=Hnrnpa0 PE=1 SV=1	>sp|Q9CX86|ROA0_MOUSE Heterogeneous nuclear ribonucleoprotein A0 OS=Mus musculus OX=10090 GN=Hnrnpa0 PE=1 SV=1	False	9	2	2	2	2	2	305	30.5	9.31	1	166.7	87.8	45.4	148414	78174.3	40447.9	0	4	stress response;other biological processes	nucleus;other cell component	nucleic acid binding activity;other molecular function	Pf00076	[GO:0005654]; GO:0110165; GO:0031981; GO:0005575; GO:0070013; GO:0005634; GO:0043233; GO:0043229; GO:0043231; GO:0031974; GO:0043226; GO:0005622; GO:0043227;[GO:0006954]; GO:0006952; GO:0006950; GO:0050896; GO:0008150;[GO:0019901]; GO:0019900; GO:0019899; GO:0005515; GO:0005488; GO:0003674;[GO:0032496]; GO:0002237; GO:0033993; GO:1901700; GO:0043207; GO:0009617; GO:0042221; GO:0009605; GO:0009607…	77134	ENSMUSG00000007836	Hnrnpa0	mmu:77134; Q9CX86				WP310	mRNA processing	83	1	0	1	2	1	High	Peak Found	High	1
High	IsMasterProtein	P08249	Malate dehydrogenase, mitochondrial OS=Mus musculus OX=10090 GN=Mdh2 PE=1 SV=3	>sp|P08249|MDHM_MOUSE Malate dehydrogenase, mitochondrial OS=Mus musculus OX=10090 GN=Mdh2 PE=1 SV=3	False	5	2	2	2	2	2	338	35.6	8.68	1	111.1	30.5	158.4	257765	70710.1	367552	0	2	other metabolic processes	other membranes;mitochondrion	other molecular function	Pf00056, Pf02866	[GO:0005759]; GO:0070013; GO:0005739; GO:0043233; GO:0043229; GO:0043231; GO:0005737; GO:0031974; GO:0043226; GO:0005622; GO:0043227; GO:0110165; GO:0005575;[GO:0006094]; GO:0006006; GO:0019319; GO:0019318; GO:0046364; GO:0005996; GO:0016051; GO:0044283; GO:0005975; GO:0044281; GO:0009058; GO:0044238; GO:0008152; GO:0009987; GO:0008150;[GO:0006099]; GO:0044238; GO:0009060; GO:0008152; GO:0045333;…	17448	ENSMUSG00000019179	Mdh2	mmu:17448; P08249; Q0QF44; Q8CF79; Q8R1P0	R-MMU-9837999; R-MMU-9856872; R-MMU-71403	R-MMU-9837999; R-MMU-9856872; R-MMU-71403	Mitochondrial protein degradation; Malate-aspartate shuttle; Citric acid cycle (TCA cycle)	WP157; WP434	Glycolysis and gluconeogenesis; TCA cycle	75	5	0	1	1	1	High	Peak Found	High	1
High	IsMasterProtein	P07356	Annexin A2 OS=Mus musculus OX=10090 GN=Anxa2 PE=1 SV=2	>sp|P07356|ANXA2_MOUSE Annexin A2 OS=Mus musculus OX=10090 GN=Anxa2 PE=1 SV=2	False	9	2	2	2	2	2	339	38.7	7.69	1	95.7	113.5	90.8	155780	184892	147827	0	3	cell adhesion;cell organization and biogenesis;RNA metabolism OR transcription;other metabolic processes;transport;developmental processes;other biological processes	non-structural extracellular;extracellular matrix;plasma membrane;other membranes;cytosol;nucleus;other cytoplasmic organelle;other cell component	enzyme regulator activity;cytoskeletal activity;other molecular function	Pf00191	[GO:0001525]; GO:0048646; GO:0048514; GO:0032502; GO:0009653; GO:0035239; GO:0001568; GO:0008150; GO:0048856; GO:0035295; GO:0001944; GO:0007275; GO:0048731; GO:0072359; GO:0032501;[GO:0001533]; GO:0005886; GO:0016020; GO:0071944; GO:0110165; GO:0005575;[GO:0001765]; GO:0031579; GO:0071709; GO:0061024; GO:0022607; GO:0044091; GO:0016043; GO:0044085; GO:0071840; GO:0009987; GO:0008150;[GO:0001921]…	12306	ENSMUSG00000032231	Anxa2	mmu:12306; P07356	R-MMU-6798695; R-MMU-9860927; R-MMU-75205	R-MMU-6798695; R-MMU-9860927; R-MMU-75205	Neutrophil degranulation; Turbulent (oscillatory, disturbed) flow shear stress activates signaling by PIEZO1 and integrins in endothelial cells; Dissolution of Fibrin Clot	WP374	Prostaglandin synthesis and regulation	321	4	0	2	2	1	High	Peak Found	High	1
High	IsMasterProtein	P27048	Small nuclear ribonucleoprotein-associated protein B OS=Mus musculus OX=10090 GN=Snrpb PE=1 SV=1	>sp|P27048|RSMB_MOUSE Small nuclear ribonucleoprotein-associated protein B OS=Mus musculus OX=10090 GN=Snrpb PE=1 SV=1	False	16	4	5	8	0	4	231	23.6	10.9	1	35.7	197.1	67.2	304343	1.67824e+06	572322	0	3	cell organization and biogenesis;RNA metabolism OR transcription;other metabolic processes	cytosol;nucleus;other cell component	nucleic acid binding activity;other molecular function	Pf01423	[GO:0000387]; GO:0022618; GO:0000398; GO:0065003; GO:0071826; GO:0022613; GO:0000377; GO:0006397; GO:0022607; GO:0043933; GO:0044085; GO:0000375; GO:0006396; GO:0016071; GO:0016043; GO:0071840; GO:0008380; GO:0044238; GO:0010467; GO:0032774; GO:0016070; GO:0009987; GO:0008152; GO:0009059; GO:0141187; GO:0090304; GO:0008150; GO:0009058; GO:0043170; GO:0034654; GO:0006139;[GO:0000398]; GO:0000377; …	20638	ENSMUSG00000027404	Snrpb	mmu:20638; P27048; Q3UJT1	R-MMU-72163; R-MMU-191859; R-MMU-73856; R-MMU-72165; R-MMU-111367; R-MMU-77588	R-MMU-72163; R-MMU-191859; R-MMU-73856; R-MMU-72165; R-MMU-111367; R-MMU-77588	mRNA Splicing - Major Pathway; snRNP Assembly; RNA Polymerase II Transcription Termination; mRNA Splicing - Minor Pathway; SLBP independent Processing of Histone Pre-mRNAs; SLBP Dependent Processing of Replication-Dependent Histone Pre-mRNAs	WP310	mRNA processing	84	7	0	5	5	5	Peak Found	High	High	1
High	IsMasterProtein	P45878	Peptidyl-prolyl cis-trans isomerase FKBP2 OS=Mus musculus OX=10090 GN=Fkbp2 PE=1 SV=1	>sp|P45878|FKBP2_MOUSE Peptidyl-prolyl cis-trans isomerase FKBP2 OS=Mus musculus OX=10090 GN=Fkbp2 PE=1 SV=1	False	9	1	1	3	1	1	140	15.3	8.88	1	3.8	208.4	87.8	26649.9	1.47458e+06	621382	2.11	9		other membranes;ER/Golgi	other molecular function	Pf00254	[GO:0003755]; GO:0016859; GO:0140096; GO:0016853; GO:0003824; GO:0003674;[GO:0005789]; GO:0031090; GO:0042175; GO:0098827; GO:0016020; GO:0043227; GO:0012505; GO:0031984; GO:0005783; GO:0110165; GO:0043226; GO:0043229; GO:0043231; GO:0005737; GO:0005575; GO:0005622;[GO:0061077]; GO:0008150	14227	ENSMUSG00000056629	Fkbp2	mmu:14227; P45878						25	0	0	1	1	1	Peak Found	High	High	1
High	IsMasterProtein	P35700	Peroxiredoxin-1 OS=Mus musculus OX=10090 GN=Prdx1 PE=1 SV=1	>sp|P35700|PRDX1_MOUSE Peroxiredoxin-1 OS=Mus musculus OX=10090 GN=Prdx1 PE=1 SV=1	False	11	2	2	2	2	2	199	22.2	8.12	1	27	65.9	207.1	131366	319886	1.00573e+06	0	5	cell cycle OR cell proliferation;other metabolic processes;stress response;signal transduction;other biological processes	cytosol;nucleus;other cell component	other molecular function	Pf00578, Pf10417	[GO:0000302]; GO:0006979; GO:1901700; GO:0006950; GO:0042221; GO:0050896; GO:0008150;[GO:0004601]; GO:0016209; GO:0016684; GO:0003674; GO:0098869; GO:0016491; GO:1990748; GO:0003824; GO:0009987; GO:0098754; GO:0097237; GO:0008150; GO:0009636; GO:0070887; GO:0042221; GO:0051716; GO:0050896;[GO:0005634]; GO:0043231; GO:0043227; GO:0043229; GO:0043226; GO:0005622; GO:0110165; GO:0005575;[GO:0005737]…	18477	ENSMUSG00000028691	Prdx1	mmu:18477; P35700; Q3UBV4; Q9CWI2	R-MMU-5628897; R-MMU-3299685; R-MMU-9818027	R-MMU-5628897; R-MMU-3299685; R-MMU-9818027	TP53 Regulates Metabolic Genes; Detoxification of Reactive Oxygen Species; NFE2L2 regulating anti-oxidant/detoxification enzymes	WP4466	Oxidative stress and redox pathway	105	4	0	2	2	2	Peak Found	High	High	1
High	IsMasterProtein	E9Q557	Desmoplakin OS=Mus musculus OX=10090 GN=Dsp PE=1 SV=1	>sp|E9Q557|DESP_MOUSE Desmoplakin OS=Mus musculus OX=10090 GN=Dsp PE=1 SV=1	False	1	2	2	2	2	2	2883	332.7	6.8	1	29.9	168.7	101.4	59907.8	338077	203115	0	0	cell adhesion;cell organization and biogenesis;developmental processes;other biological processes	plasma membrane;other membranes;cytoskeleton;other cell component	other molecular function	Pf00681, Pf17902, Pf18373, Pf21019	[GO:0001533]; GO:0005886; GO:0016020; GO:0071944; GO:0110165; GO:0005575;[GO:0002934]; GO:0045216; GO:0034330; GO:0016043; GO:0071840; GO:0009987; GO:0008150;[GO:0003223]; GO:0055010; GO:0055008; GO:0003208; GO:0003229; GO:0060415; GO:0003007; GO:0048738; GO:0003206; GO:0003231; GO:0048729; GO:0048644; GO:0009887; GO:0007507; GO:0014706; GO:0009653; GO:0003205; GO:0009888; GO:0007517; GO:0048513;…	109620	ENSMUSG00000054889	Dsp	E9Q557; mmu:109620	R-MMU-6798695; R-MMU-6809371; R-MMU-9696264; R-MMU-9696273; R-MMU-351906	R-MMU-6805567; R-MMU-6798695; R-MMU-6809371; R-MMU-9696264; R-MMU-9696273; R-MMU-351906	Neutrophil degranulation; Formation of the cornified envelope; RND3 GTPase cycle; RND1 GTPase cycle; Apoptotic cleavage of cell adhesion proteins	WP3632; WP488	Lung fibrosis; Alpha 6 beta 4 integrin signaling pathway	126	8	0	2	2	1	Peak Found	High	High	1
High	IsMasterProtein	Q61686	Chromobox protein homolog 5 OS=Mus musculus OX=10090 GN=Cbx5 PE=1 SV=1	>sp|Q61686|CBX5_MOUSE Chromobox protein homolog 5 OS=Mus musculus OX=10090 GN=Cbx5 PE=1 SV=1	False	11	2	2	2	2	2	191	22.2	5.86	1	30.8	143	126.2	100225	465584	410771	0	4	cell organization and biogenesis;stress response;other biological processes	nucleus;other cell component	other molecular function	Pf00385, Pf01393	[GO:0000118]; GO:0140513; GO:1902494; GO:0005654; GO:0032991; GO:0005634; GO:0110165; GO:0031981; GO:0005575; GO:0043231; GO:0070013; GO:0043227; GO:0043229; GO:0043233; GO:0043226; GO:0005622; GO:0031974;[GO:0000122]; GO:0006357; GO:0045892; GO:0006355; GO:1902679; GO:0010468; GO:2001141; GO:0010558; GO:0051253; GO:0010556; GO:0051252; GO:0009890; GO:0010605; GO:0045934; GO:0009889; GO:0060255; …	12419	ENSMUSG00000009575	Cbx5	mmu:12419; Q61686; Q9CS35; Q9CXD1	R-MMU-983231	R-MMU-983231	Factors involved in megakaryocyte development and platelet production			96	1	0	1	2	1	Peak Found	High	High	1
High	IsMasterProtein	Q9JMG1	Endothelial differentiation-related factor 1 OS=Mus musculus OX=10090 GN=Edf1 PE=1 SV=1	>sp|Q9JMG1|EDF1_MOUSE Endothelial differentiation-related factor 1 OS=Mus musculus OX=10090 GN=Edf1 PE=1 SV=1	False	10	1	1	2	1	1	148	16.4	9.99	1	31.4	40.4	228.1	108862	140031	789818	2.21	10	other biological processes	cytosol;nucleus	nucleic acid binding activity;other molecular function	Pf01381, Pf08523	[GO:0001094]; GO:0001091; GO:0044877; GO:0001099; GO:0140296; GO:0005488; GO:0001098; GO:0008134; GO:0003674; GO:0005515;[GO:0003677]; GO:0003676; GO:0005488; GO:0003674;[GO:0003713]; GO:0003712; GO:0045893; GO:0030674; GO:0140110; GO:0006355; GO:1902680; GO:0060090; GO:0003674; GO:0010468; GO:2001141; GO:0010557; GO:0051254; GO:0010556; GO:0051252; GO:0009891; GO:0010604; GO:0045935; GO:0009889;…	59022	ENSMUSG00000015092	Edf1	mmu:59022; Q99NE6; Q9JMG1						66	0	0	1	1	1	Peak Found	High	High	1
Medium	IsMasterProtein	Q2YFS2	Paired immunoglobulin-like type 2 receptor beta OS=Mus musculus OX=10090 GN=Pilrb PE=1 SV=1	>sp|Q2YFS2|PILRB_MOUSE Paired immunoglobulin-like type 2 receptor beta OS=Mus musculus OX=10090 GN=Pilrb PE=1 SV=1	False	8	1	1	1	0	1	224	25.2	9.58	1	106	28.3	165.7	626347	167152	979591	0	8	other biological processes	plasma membrane;other membranes	signal transduction activity or receptor binding		[GO:0001773]; GO:0002274; GO:0045321; GO:0001775; GO:0002376; GO:0009987; GO:0032501; GO:0008150;[GO:0005886]; GO:0016020; GO:0071944; GO:0110165; GO:0005575;[GO:0042288]; GO:0042287; GO:0005102; GO:0005515; GO:0005488; GO:0003674;[GO:0045671]; GO:0002762; GO:0045670; GO:0002761; GO:0045638; GO:1902106; GO:0045637; GO:1902105; GO:0045596; GO:1903707; GO:1903706; GO:0045595; GO:0048523; GO:0051093…	170741	ENSMUSG00000066684	Pilrb	mmu:170741; Q2YFS2						45	0	0	1	1	1	Peak Found	Peak Found	High	1
High	IsMasterProtein	Q8R5I6	Glutathione S-transferase Mu 4 OS=Mus musculus OX=10090 GN=Gstm4 PE=1 SV=1	>sp|Q8R5I6|GSTM4_MOUSE Glutathione S-transferase Mu 4 OS=Mus musculus OX=10090 GN=Gstm4 PE=1 SV=1	False	4	1	1	1	0	1	218	25.5	6.93	1	79.8	44.3	175.8	184729	102640	407008	2.3	4	other metabolic processes	cytosol	other molecular function	Pf00043, Pf02798	[GO:0004364]; GO:0016765; GO:0016740; GO:0003824; GO:0003674;[GO:0004464]; GO:0016846; GO:0016829; GO:0003824; GO:0003674;[GO:0005829]; GO:0110165; GO:0005737; GO:0005575; GO:0005622;[GO:0006749]; GO:0006575; GO:0006790; GO:0043603; GO:0008152; GO:0009987; GO:0008150;[GO:0018916]; GO:0042537; GO:0008152; GO:0009987; GO:0008150;[GO:0019899]; GO:0005515; GO:0005488; GO:0003674;[GO:0042178]; GO:0006…	14865	ENSMUSG00000027890	Gstm4	mmu:14865; Q8R5I6	R-MMU-156590; R-MMU-9026762	R-MMU-156590; R-MMU-9026762	Glutathione conjugation; Biosynthesis of maresin conjugates in tissue regeneration (MCTR)	WP1251; WP4466	Metapathway biotransformation; Oxidative stress and redox pathway	64	4	0	1	1	1	Peak Found	Peak Found	High	1
Medium	IsMasterProtein	Q8C8R3	Ankyrin-2 OS=Mus musculus OX=10090 GN=Ank2 PE=1 SV=2	>sp|Q8C8R3|ANK2_MOUSE Ankyrin-2 OS=Mus musculus OX=10090 GN=Ank2 PE=1 SV=2	False	0	1	1	1	1	1	3898	426	5.17	1			300			2.06433e+06	0	0	cell-cell signaling;cell organization and biogenesis;transport;signal transduction;other biological processes	plasma membrane;other membranes;cytoskeleton;mitochondrion;other cytoplasmic organelle;other cell component	other molecular function	Pf00531, Pf00791, Pf12796, Pf17809	[GO:0002027]; GO:0008016; GO:0065008; GO:1903522; GO:0065007; GO:0044057; GO:0008150; GO:0051239; GO:0050789;[GO:0005737]; GO:0110165; GO:0005622; GO:0005575;[GO:0005739]; GO:0043231; GO:0005737; GO:0043227; GO:0043229; GO:0110165; GO:0005622; GO:0043226; GO:0005575;[GO:0005764]; GO:0000323; GO:0005773; GO:0043231; GO:0005737; GO:0043227; GO:0043229; GO:0110165; GO:0005622; GO:0043226; GO:0005575…	109676	ENSMUSG00000032826	Ank2	mmu:109676; Q3TM62; Q3V2X0; Q6PCN2; Q80ZZ7; Q8BNC1; Q8C445; Q8C8R3; Q8CCV0						231	0	0			1	Not Found	Not Found	High	1
High	IsMasterProtein	P29341	Polyadenylate-binding protein 1 OS=Mus musculus OX=10090 GN=Pabpc1 PE=1 SV=2	>sp|P29341|PABP1_MOUSE Polyadenylate-binding protein 1 OS=Mus musculus OX=10090 GN=Pabpc1 PE=1 SV=2	False	2	1	1	1	1	1	636	70.6	9.5	1	19.3	2.4	278.3	72021.7	8995	1.0388e+06	3.19	2	RNA metabolism OR transcription;other metabolic processes;other biological processes	cytosol;nucleus;other cell component	nucleic acid binding activity	Pf00076, Pf00658	[GO:0000184]; GO:0000956; GO:0006402; GO:0006401; GO:0010629; GO:0016071; GO:0016070; GO:0141188; GO:0010468; GO:0010558; GO:0090304; GO:0009057; GO:0034655; GO:0010556; GO:0009890; GO:0010605; GO:0006139; GO:0043170; GO:0009056; GO:0009889; GO:0060255; GO:0009892; GO:0044238; GO:0008152; GO:0019222; GO:0048523; GO:0009987; GO:0050794; GO:0048519; GO:0008150; GO:0050789; GO:0065007;[GO:0003729]; …	18458	ENSMUSG00000022283	Pabpc1	mmu:18458; P29341; Q99L36	R-MMU-156827; R-MMU-975956; R-MMU-975957; R-MMU-72649; R-MMU-450408; R-MMU-429947	R-MMU-156827; R-MMU-975956; R-MMU-975957; R-MMU-72649; R-MMU-450408; R-MMU-429947	L13a-mediated translational silencing of Ceruloplasmin expression; Nonsense Mediated Decay (NMD) independent of the Exon Junction Complex (EJC); Nonsense Mediated Decay (NMD) enhanced by the Exon Junction Complex (EJC); Translation initiation complex formation; AUF1 (hnRNP D0) binds and destabilizes mRNA; Deadenylation of mRNA	WP307; WP310	Translation factors; mRNA processing	129	8	0	1	1	1	Peak Found	Peak Found	High	1
High	IsMasterProtein	Q9Z0H4	CUGBP Elav-like family member 2 OS=Mus musculus OX=10090 GN=Celf2 PE=1 SV=1	>sp|Q9Z0H4|CELF2_MOUSE CUGBP Elav-like family member 2 OS=Mus musculus OX=10090 GN=Celf2 PE=1 SV=1	False	2	1	1	1	0	1	508	54.2	8.76	1	24.3	18.6	257.1	76510.1	58471.1	809554	2.59	2	cell organization and biogenesis;RNA metabolism OR transcription;other metabolic processes	nucleus;other cell component	nucleic acid binding activity	Pf00076	[GO:0005634]; GO:0043231; GO:0043227; GO:0043229; GO:0043226; GO:0005622; GO:0110165; GO:0005575;[GO:0005737]; GO:0110165; GO:0005622; GO:0005575;[GO:0006376]; GO:0022618; GO:0000245; GO:0065003; GO:0071826; GO:0022613; GO:0000398; GO:0022607; GO:0043933; GO:0044085; GO:0000377; GO:0006397; GO:0016043; GO:0071840; GO:0000375; GO:0006396; GO:0016071; GO:0009987; GO:0008380; GO:0044238; GO:0010467;…	14007	ENSMUSG00000002107	Celf2	A2AS10; A2AS11; A2AS15; mmu:14007; Q3TNX4; Q3TTI4; Q3TUB8; Q3U668; Q3U7J8; Q3U9F2; Q3UVH4; Q9R0B2; Q9Z0H4; Q9Z187				WP310	mRNA processing	49	1	0	1	1	1	Peak Found	Peak Found	High	1
Medium	IsMasterProtein	P46425	Glutathione S-transferase P 2 OS=Mus musculus OX=10090 GN=Gstp2 PE=1 SV=2	>sp|P46425|GSTP2_MOUSE Glutathione S-transferase P 2 OS=Mus musculus OX=10090 GN=Gstp2 PE=1 SV=2	False	8	1	1	1	0	1	210	23.5	7.87	1	46.4	56.3	197.2	30613.2	37134.3	129978	0	8	other metabolic processes	cytosol	other molecular function	Pf02798, Pf14497	[GO:0004364]; GO:0016765; GO:0016740; GO:0003824; GO:0003674;[GO:0005829]; GO:0110165; GO:0005737; GO:0005575; GO:0005622;[GO:0006749]; GO:0006575; GO:0006790; GO:0043603; GO:0008152; GO:0009987; GO:0008150	14869	ENSMUSG00000038155	Gstp2	mmu:14869; P46425; Q505C3	R-MMU-6798695; R-MMU-3299685; R-MMU-156590; R-MMU-9753281	R-MMU-6798695; R-MMU-3299685; R-MMU-156590; R-MMU-9753281	Neutrophil degranulation; Detoxification of Reactive Oxygen Species; Glutathione conjugation; Paracetamol ADME	WP4466; WP544	Oxidative stress and redox pathway; Exercise-induced circadian regulation	19	6	0	1	1	1	Peak Found	Peak Found	High	1
High	IsMasterProtein	Q61387	Cytochrome c oxidase subunit 7A-related protein, mitochondrial OS=Mus musculus OX=10090 GN=Cox7a2l PE=1 SV=1	>sp|Q61387|COX7R_MOUSE Cytochrome c oxidase subunit 7A-related protein, mitochondrial OS=Mus musculus OX=10090 GN=Cox7a2l PE=1 SV=1	False	12	1	1	1	1	1	111	12.4	9.6	1	28.5		271.5	23826.4		227402	0	12	other metabolic processes	other membranes;mitochondrion;nucleus		Pf02238	[GO:0005730]; GO:0043232; GO:0031981; GO:0043228; GO:0043229; GO:0070013; GO:0005634; GO:0043226; GO:0005622; GO:0043233; GO:0043231; GO:0110165; GO:0031974; GO:0043227; GO:0005575;[GO:0005743]; GO:0019866; GO:0031966; GO:0031090; GO:0031967; GO:0005740; GO:0016020; GO:0043227; GO:0110165; GO:0043229; GO:0005739; GO:0043226; GO:0005575; GO:0005622; GO:0043231; GO:0005737;[GO:0006123]; GO:0019646;…	20463	ENSMUSG00000024248	Cox7a2l	mmu:20463; Q61387	R-MMU-5628897; R-MMU-611105; R-MMU-9707564; R-MMU-9864848	R-MMU-5628897; R-MMU-611105; R-MMU-9707564; R-MMU-9864848	TP53 Regulates Metabolic Genes; Respiratory electron transport; Cytoprotection by HMOX1; Complex IV assembly	WP295	Electron transport chain	47	5	0	1		1	Peak Found	Not Found	High	1
Medium	IsMasterProtein	O88342	WD repeat-containing protein 1 OS=Mus musculus OX=10090 GN=Wdr1 PE=1 SV=3	>sp|O88342|WDR1_MOUSE WD repeat-containing protein 1 OS=Mus musculus OX=10090 GN=Wdr1 PE=1 SV=3	False	3	1	1	1	1	1	606	66.4	6.6	1	37		263	31744.7		225323	0	3	cell organization and biogenesis;other biological processes	plasma membrane;other membranes;cytosol;cytoskeleton;other cell component	cytoskeletal activity	Pf00400	[GO:0002102]; GO:0043232; GO:0015629; GO:0043228; GO:0043229; GO:0005856; GO:0043226; GO:0005622; GO:0110165; GO:0005575;[GO:0002446]; GO:0002444; GO:0002443; GO:0002252; GO:0002376; GO:0008150;[GO:0003779]; GO:0008092; GO:0005515; GO:0005488; GO:0003674;[GO:0005829]; GO:0110165; GO:0005737; GO:0005575; GO:0005622;[GO:0005886]; GO:0016020; GO:0071944; GO:0110165; GO:0005575;[GO:0005911]; GO:00701…	22388	ENSMUSG00000005103	Wdr1	mmu:22388; O88342	R-MMU-114608	R-MMU-114608	Platelet degranulation	WP202	Hypertrophy model	150	2	0	1		1	Peak Found	Not Found	High	1
Medium	IsMasterProtein	Q8CDV0	Coiled-coil domain-containing protein 178 OS=Mus musculus OX=10090 GN=Ccdc178 PE=2 SV=2	>sp|Q8CDV0|CC178_MOUSE Coiled-coil domain-containing protein 178 OS=Mus musculus OX=10090 GN=Ccdc178 PE=2 SV=2	False	2	1	1	1	1	1	866	103	7.14	1							0	2		cytoskeleton			[GO:0036064]; GO:0005815; GO:0005929; GO:0110165; GO:0015630; GO:0043227; GO:0120025; GO:0005575; GO:0005856; GO:0043226; GO:0042995; GO:0043232; GO:0043228; GO:0043229; GO:0005622	70950	ENSMUSG00000024306	Ccdc178	B7ZN78; mmu:70950; Q8CDV0						15	0	0				Not Found	Not Found	High	1
Medium	IsMasterProtein	P70424	Receptor tyrosine-protein kinase erbB-2 OS=Mus musculus OX=10090 GN=Erbb2 PE=1 SV=3	>sp|P70424|ERBB2_MOUSE Receptor tyrosine-protein kinase erbB-2 OS=Mus musculus OX=10090 GN=Erbb2 PE=1 SV=3	False	1	1	1	1	1	1	1256	138.5	5.97	1			300			10308297	0	1	cell cycle OR cell proliferation;cell organization and biogenesis;stress response;developmental processes;signal transduction;other biological processes	plasma membrane;other membranes;cytosol;nucleus;other cytoplasmic organelle;other cell component	signal transduction activity or receptor binding;kinase activity;other molecular function	Pf00757, Pf01030, Pf07714, Pf14843, Pf21314	[GO:0001042]; GO:0043175; GO:0070063; GO:0019899; GO:0005515; GO:0005488; GO:0003674;[GO:0002116]; GO:0043235; GO:0032991; GO:0005575;[GO:0004713]; GO:0004672; GO:0016301; GO:0016773; GO:0140096; GO:0016772; GO:0003824; GO:0016740; GO:0003674;[GO:0004714]; GO:0004713; GO:0019199; GO:0004672; GO:0004888; GO:0016301; GO:0016773; GO:0140096; GO:0038023; GO:0016772; GO:0003824; GO:0060089; GO:0016740…	13866	ENSMUSG00000062312	Erbb2	mmu:13866; P70424; Q61525; Q6ZPE0	R-MMU-1358803; R-MMU-5673001; R-MMU-1250196; R-MMU-1257604; R-MMU-1306955; R-MMU-1963640; R-MMU-1963642; R-MMU-6785631; R-MMU-6811558; R-MMU-8847993; R-MMU-416572; R-MMU-9652282	R-MMU-1358803; R-MMU-8863795; R-MMU-5673001; R-MMU-1227986; R-MMU-1250196; R-MMU-1257604; R-MMU-1306955; R-MMU-1963640; R-MMU-1963642; R-MMU-6785631; R-MMU-6811558; R-MMU-8847993; R-MMU-416572; R-MMU-9652282	Downregulation of ERBB2:ERBB3 signaling; RAF/MAP kinase cascade; SHC1 events in ERBB2 signaling; PIP3 activates AKT signaling; GRB7 events in ERBB2 signaling; GRB2 events in ERBB2 signaling; PI3K events in ERBB2 signaling; ERBB2 Regulates Cell Motility; PI5P, PP2A and IER3 Regulate PI3K/AKT Signaling; ERBB2 Activates PTK6 Signaling; Sema4D induced cell migration and growth-cone collapse; Drug-med…	WP1261; WP387; WP488; WP5051; WP85	ErbB signaling pathway; IL-6 signaling pathway; Alpha 6 beta 4 integrin signaling pathway; Na/K-ATPase/Src signaling; Focal adhesion	340	19	0			1	Not Found	Not Found	High	1
High	IsMasterProtein	P63254	Cysteine-rich protein 1 OS=Mus musculus OX=10090 GN=Crip1 PE=1 SV=2	>sp|P63254|CRIP1_MOUSE Cysteine-rich protein 1 OS=Mus musculus OX=10090 GN=Crip1 PE=1 SV=2	False	13	1	1	1	1	1	77	8.5	8.57	1	8.2	10.1	281.7	27136.7	33535.6	934483	0	13	stress response;signal transduction;other biological processes	other cell component	other molecular function	Pf00412	[GO:0005737]; GO:0110165; GO:0005622; GO:0005575;[GO:0008270]; GO:0046914; GO:0046872; GO:0043169; GO:0043167; GO:0036094; GO:0005488; GO:0003674;[GO:0008630]; GO:0006974; GO:0097193; GO:0033554; GO:0035556; GO:0097190; GO:0006950; GO:0051716; GO:0007165; GO:0006915; GO:0050896; GO:0009987; GO:0050794; GO:0007154; GO:0023052; GO:0012501; GO:0008150; GO:0050789; GO:0008219; GO:0065007;[GO:0010043]…	12925	ENSMUSG00000006360	Crip1	mmu:12925; P04006; P63254; Q3THF0						51	0	0	1	1	1	Peak Found	Peak Found	High	1
Medium	IsMasterProtein	P31786	Acyl-CoA-binding protein OS=Mus musculus OX=10090 GN=Dbi PE=1 SV=2	>sp|P31786|ACBP_MOUSE Acyl-CoA-binding protein OS=Mus musculus OX=10090 GN=Dbi PE=1 SV=2	False	21	1	1	1	1	1	87	10	8.82	1	8.4	10.3	281.3	16404.6	20090.2	549597	0	21	other metabolic processes;stress response;developmental processes;other biological processes	non-structural extracellular;ER/Golgi	other molecular function	Pf00887	[GO:0000062]; GO:0120227; GO:1901567; GO:0033218; GO:0043168; GO:1901265; GO:1901363; GO:1901681; GO:0008289; GO:0005488; GO:0043167; GO:0036094; GO:0003674;[GO:0001662]; GO:0002209; GO:0042596; GO:0006952; GO:0007610; GO:0033555; GO:0006950; GO:0032501; GO:0050896; GO:0008150;[GO:0001942]; GO:0022405; GO:0048856; GO:0098773; GO:0022404; GO:0042633; GO:0032502; GO:0008544; GO:0060429; GO:0043588;…	13167	ENSMUSG00000026385	Dbi	mmu:13167; P31786	R-MMU-77289	R-MMU-77289	Mitochondrial Fatty Acid Beta-Oxidation	WP2316	PPAR signaling pathway	98	2	0	1	1	1	Peak Found	Peak Found	High	1
High	IsMasterProtein	P63271	Transcription elongation factor SPT4-A OS=Mus musculus OX=10090 GN=Supt4h1a PE=2 SV=1	>sp|P63271|SPT4A_MOUSE Transcription elongation factor SPT4-A OS=Mus musculus OX=10090 GN=Supt4h1a PE=2 SV=1	False	14	1	1	1	0	1	117	13.2	8.06	1			300			332890	2.18	14	cell organization and biogenesis;RNA metabolism OR transcription;other metabolic processes;other biological processes	nucleus	other molecular function	Pf06093	[GO:0000122]; GO:0006357; GO:0045892; GO:0006355; GO:1902679; GO:0010468; GO:2001141; GO:0010558; GO:0051253; GO:0010556; GO:0051252; GO:0009890; GO:0010605; GO:0045934; GO:0009889; GO:0060255; GO:0019219; GO:0009892; GO:0019222; GO:0080090; GO:0048523; GO:0050794; GO:0048519; GO:0050789; GO:0065007; GO:0008150;[GO:0008270]; GO:0046914; GO:0046872; GO:0043169; GO:0043167; GO:0036094; GO:0005488; …	20922	ENSMUSG00000020485	Supt4h1a	B2KGH6; mmu:20922; P63271; Q16550; Q3TIA2; Q5NCP8; Q5NCP9; Q5NCQ0; Q62387	R-MMU-112382; R-MMU-674695; R-MMU-6807505; R-MMU-113418; R-MMU-6796648	R-MMU-112382; R-MMU-674695; R-MMU-75955; R-MMU-6807505; R-MMU-113418; R-MMU-6796648	Formation of RNA Pol II elongation complex ; RNA Polymerase II Pre-transcription Events; RNA polymerase II transcribes snRNA genes; Formation of the Early Elongation Complex; TP53 Regulates Transcription of DNA Repair Genes			93	6	0			1	Not Found	Not Found	High	1
High	IsMasterProtein	P62075	Mitochondrial import inner membrane translocase subunit Tim13 OS=Mus musculus OX=10090 GN=Timm13 PE=1 SV=1	>sp|P62075|TIM13_MOUSE Mitochondrial import inner membrane translocase subunit Tim13 OS=Mus musculus OX=10090 GN=Timm13 PE=1 SV=1	False	15	1	1	1	1	1	95	10.5	8.18	1			300			808801	2.21	15	cell organization and biogenesis;transport	other membranes;mitochondrion;nucleus	other molecular function	Pf02953	[GO:0001650]; GO:0110165; GO:0005730; GO:0005575; GO:0043232; GO:0031981; GO:0043228; GO:0043229; GO:0070013; GO:0005634; GO:0043226; GO:0005622; GO:0043233; GO:0043231; GO:0031974; GO:0043227;[GO:0005743]; GO:0019866; GO:0031966; GO:0031090; GO:0031967; GO:0005740; GO:0016020; GO:0043227; GO:0110165; GO:0043229; GO:0005739; GO:0043226; GO:0005575; GO:0005622; GO:0043231; GO:0005737;[GO:0042719];…	30055	ENSMUSG00000020219	Timm13	mmu:30055; P62075; Q91VM6; Q9DC89; Q9UHL8; Q9WTL1						70	0	0			1	Not Found	Not Found	High	1
Medium	IsMasterProtein	P70206	Plexin-A1 OS=Mus musculus OX=10090 GN=Plxna1 PE=1 SV=1	>sp|P70206|PLXA1_MOUSE Plexin-A1 OS=Mus musculus OX=10090 GN=Plxna1 PE=1 SV=1	False	2	1	1	1	1	1	1894	211	6.9	1							0	2	cell organization and biogenesis;developmental processes;signal transduction;other biological processes	plasma membrane;other membranes;cytosol;nucleus;other cell component	other molecular function	Pf01403, Pf01437, Pf01833, Pf08337, Pf17960, Pf18020, Pf20170, Pf24479	[GO:0002116]; GO:0043235; GO:0032991; GO:0005575;[GO:0002291]; GO:0002286; GO:0002285; GO:0042110; GO:0002366; GO:0046649; GO:0002263; GO:0045321; GO:0001775; GO:0002252; GO:0006955; GO:0002376; GO:0009987; GO:0032501; GO:0050896; GO:0008150;[GO:0005654]; GO:0110165; GO:0031981; GO:0005575; GO:0070013; GO:0005634; GO:0043233; GO:0043229; GO:0043231; GO:0031974; GO:0043226; GO:0005622; GO:0043227;…	18844	ENSMUSG00000030084	Plxna1	B2RQP7; mmu:18844; P70206; Q5DTR0	R-MMU-9696273; R-MMU-399956; R-MMU-9013405; R-MMU-399954; R-MMU-399955; R-MMU-416700	R-MMU-9696273; R-MMU-399956; R-MMU-9013405; R-MMU-399954; R-MMU-399955; R-MMU-416700	RND1 GTPase cycle; CRMPs in Sema3A signaling; RHOD GTPase cycle; Sema3A PAK dependent Axon repulsion; SEMA3A-Plexin repulsion signaling by inhibiting Integrin adhesion; Other semaphorin interactions			140	6	0				Not Found	Not Found	High	1	Dimethyl [R929]
High	IsMasterProtein	Q8VDP4	Cell cycle and apoptosis regulator protein 2 OS=Mus musculus OX=10090 GN=Ccar2 PE=1 SV=2	>sp|Q8VDP4|CCAR2_MOUSE Cell cycle and apoptosis regulator protein 2 OS=Mus musculus OX=10090 GN=Ccar2 PE=1 SV=2	False	1	1	1	1	1	1	922	102.9	5.25	1			300			466908	0	1	cell organization and biogenesis;RNA metabolism OR transcription;other metabolic processes;stress response;signal transduction;other biological processes	cytoskeleton;mitochondrion;nucleus;other cell component	enzyme regulator activity;other molecular function	Pf14443, Pf14444, Pf19256	[GO:0000785]; GO:0110165; GO:0005694; GO:0005575; GO:0043232; GO:0043228; GO:0043229; GO:0043226; GO:0005622;[GO:0000993]; GO:0001099; GO:0043175; GO:0001098; GO:0070063; GO:0005515; GO:0019899; GO:0005488; GO:0003674;[GO:0004857]; GO:0030234; GO:0140678; GO:0098772; GO:0003674;[GO:0005634]; GO:0043231; GO:0043227; GO:0043229; GO:0043226; GO:0005622; GO:0110165; GO:0005575;[GO:0005654]; GO:011016…	219158	ENSMUSG00000033712	Ccar2	mmu:219158; Q6PIB1; Q8BWR5; Q8C0F0; Q8R3G6; Q8VDP4						178	0	0			1	Not Found	Not Found	High	1
High	IsMasterProtein	P34884	Macrophage migration inhibitory factor OS=Mus musculus OX=10090 GN=Mif PE=1 SV=2	>sp|P34884|MIF_MOUSE Macrophage migration inhibitory factor OS=Mus musculus OX=10090 GN=Mif PE=1 SV=2	False	14	1	1	1	1	1	115	12.5	7.34	1			300			280797	0	14	cell organization and biogenesis;other metabolic processes;stress response;signal transduction;other biological processes	non-structural extracellular;plasma membrane;other membranes;cytosol;nucleus;other cell component	signal transduction activity or receptor binding;other molecular function	Pf01187	[GO:0001516]; GO:0006693; GO:0046457; GO:0006692; GO:0006636; GO:0046456; GO:0006690; GO:0033559; GO:0006633; GO:0046394; GO:0019752; GO:0006631; GO:0008610; GO:0072330; GO:0016053; GO:0043436; GO:0006629; GO:0032787; GO:0009058; GO:0006082; GO:0044283; GO:0044238; GO:0008152; GO:0044281; GO:0009987; GO:0008150;[GO:0002020]; GO:0019899; GO:0005515; GO:0005488; GO:0003674;[GO:0002821]; GO:0002819;…	17319	ENSMUSG00000033307	Mif	mmu:17319; P34884	R-MMU-6798695; R-MMU-202733	R-MMU-6798695; R-MMU-202733	Neutrophil degranulation; Cell surface interactions at the vascular wall	WP447	Adipogenesis genes	288	3	0			1	Not Found	Not Found	High	1
Medium	IsMasterProtein	Q9R0N8	Synaptotagmin-6 OS=Mus musculus OX=10090 GN=Syt6 PE=1 SV=2	>sp|Q9R0N8|SYT6_MOUSE Synaptotagmin-6 OS=Mus musculus OX=10090 GN=Syt6 PE=1 SV=2	False	6	1	1	1	1	1	511	57.2	8.19	1			300			449696	0	6	other biological processes	plasma membrane;other membranes;cytosol;ER/Golgi	other molecular function	Pf00168	[GO:0001786]; GO:0005543; GO:0072341; GO:0008289; GO:0005488; GO:0003674;[GO:0005544]; GO:0005543; GO:0008289; GO:0005488; GO:0003674;[GO:0005829]; GO:0110165; GO:0005737; GO:0005575; GO:0005622;[GO:0005886]; GO:0016020; GO:0071944; GO:0110165; GO:0005575;[GO:0007340]; GO:0022414; GO:0007338; GO:0008150; GO:0009566; GO:0019953;[GO:0009898]; GO:0098562; GO:0005886; GO:0098552; GO:0016020; GO:00719…	54524	ENSMUSG00000027849	Syt6	E9QJV2; mmu:54524; Q9QUK7; Q9R0N8						60	0	0			1	Not Found	Not Found	High	1
High	IsMasterProtein	Q9JI78	Peptide-N(4)-(N-acetyl-beta-glucosaminyl)asparagine amidase OS=Mus musculus OX=10090 GN=Ngly1 PE=1 SV=2	>sp|Q9JI78|NGLY1_MOUSE Peptide-N(4)-(N-acetyl-beta-glucosaminyl)asparagine amidase OS=Mus musculus OX=10090 GN=Ngly1 PE=1 SV=2	False	1	1	1	1	1	1	651	74.2	6.89	1			300			442459	1.8	1	protein metabolism;other metabolic processes	nucleus;other cell component	other molecular function	Pf01841, Pf04721, Pf09409	[GO:0000224]; GO:0016811; GO:0016810; GO:0016787; GO:0003824; GO:0003674;[GO:0005634]; GO:0043231; GO:0043227; GO:0043229; GO:0043226; GO:0005622; GO:0110165; GO:0005575;[GO:0005737]; GO:0110165; GO:0005622; GO:0005575;[GO:0006516]; GO:0009100; GO:0030163; GO:1901136; GO:0019538; GO:1901135; GO:0009057; GO:0009056; GO:0043170; GO:0044238; GO:0008152; GO:0009987; GO:0008150;[GO:0046872]; GO:004316…	59007	ENSMUSG00000021785	Ngly1	mmu:59007; Q8K113; Q9CTK3; Q9JI78	R-MMU-532668	R-MMU-532668	N-glycan trimming in the ER and Calnexin/Calreticulin cycle			36	1	0			1	Not Found	Not Found	High	1
Medium	IsMasterProtein	P35174	Stefin-2 OS=Mus musculus OX=10090 GN=Stfa2 PE=3 SV=2	>sp|P35174|CYT2_MOUSE Stefin-2 OS=Mus musculus OX=10090 GN=Stfa2 PE=3 SV=2	False	12	1	1	1	1	1	103	11.8	7.17	1	7.1	5.5	287.4	9657.97	7408.82	390627	0	12		other cell component	enzyme regulator activity	Pf00031	[GO:0004866]; GO:0030414; GO:0061135; GO:0004857; GO:0061134; GO:0030234; GO:0140678; GO:0098772; GO:0003674;[GO:0004869]; GO:0004866; GO:0030414; GO:0061135; GO:0004857; GO:0061134; GO:0030234; GO:0140678; GO:0098772; GO:0003674;[GO:0005737]; GO:0110165; GO:0005622; GO:0005575	20862	ENSMUSG00000022902	Stfa2	B2RQN4; E9QMN6; mmu:20862; P35174	R-MMU-6809371	R-MMU-6809371	Formation of the cornified envelope			15	1	0	1	1	1	Peak Found	Peak Found	High	1
High	IsMasterProtein	Q3UQA7	Selenoprotein H OS=Mus musculus OX=10090 GN=Selenoh PE=1 SV=2	>sp|Q3UQA7|SELH_MOUSE Selenoprotein H OS=Mus musculus OX=10090 GN=Selenoh PE=1 SV=2	False	22	1	1	1	1	1	116	13	9.8	1			300			912088	3.15	22				Pf10262		72657	ENSMUSG00000076437	Selenoh	mmu:72657; Q3UQA7; Q7TNQ0				WP108	Selenium metabolism / selenoproteins	1	1	0			1	Not Found	Not Found	High	1
High	IsMasterProtein	Q9D0T1	NHP2-like protein 1 OS=Mus musculus OX=10090 GN=Snu13 PE=1 SV=4	>sp|Q9D0T1|NH2L1_MOUSE NHP2-like protein 1 OS=Mus musculus OX=10090 GN=Snu13 PE=1 SV=4	False	9	1	1	1	1	1	128	14.2	8.46	1	3.2	44	252.8	9021.65	123805	711352	1.83	9	cell organization and biogenesis;RNA metabolism OR transcription;other metabolic processes;other biological processes	plasma membrane;other membranes;nucleus;other cell component	nucleic acid binding activity;other molecular function	Pf01248	[GO:0000398]; GO:0000377; GO:0006397; GO:0000375; GO:0006396; GO:0016071; GO:0008380; GO:0044238; GO:0010467; GO:0032774; GO:0016070; GO:0008152; GO:0009059; GO:0141187; GO:0090304; GO:0009987; GO:0009058; GO:0043170; GO:0034654; GO:0006139; GO:0008150;[GO:0000492]; GO:0000491; GO:0022618; GO:0065003; GO:0071826; GO:0022613; GO:0022607; GO:0043933; GO:0044085; GO:0016043; GO:0071840; GO:0009987; …	20826	ENSMUSG00000063480	Snu13	mmu:20826; O08754; Q3UY64; Q9D0T1	R-MMU-6791226; R-MMU-72163	R-MMU-6791226; R-MMU-72163	Major pathway of rRNA processing in the nucleolus and cytosol; mRNA Splicing - Major Pathway	WP310	mRNA processing	89	3	0	1	1	1	Peak Found	Peak Found	High	1
High	IsMasterProtein	Q62504	Msx2-interacting protein OS=Mus musculus OX=10090 GN=Spen PE=1 SV=2	>sp|Q62504|MINT_MOUSE Msx2-interacting protein OS=Mus musculus OX=10090 GN=Spen PE=1 SV=2	False	0	1	1	1	1	1	3644	398.5	8.54	1			300			347084	1.95	0	cell organization and biogenesis;signal transduction;other biological processes	nucleus	nucleic acid binding activity;other molecular function	Pf00076, Pf07744, Pf20808, Pf20809, Pf20810	[GO:0003697]; GO:0003677; GO:0003676; GO:0005488; GO:0003674;[GO:0003700]; GO:0140110; GO:0006355; GO:0003674; GO:0010468; GO:2001141; GO:0010556; GO:0051252; GO:0009889; GO:0060255; GO:0019219; GO:0019222; GO:0080090; GO:0050794; GO:0050789; GO:0065007; GO:0008150;[GO:0003714]; GO:0003712; GO:0045892; GO:0030674; GO:0140110; GO:0006355; GO:1902679; GO:0060090; GO:0003674; GO:0010468; GO:2001141;…	56381		Spen	mmu:56381; Q62504; Q80TN9; Q99PS4; Q9QZW2	R-MMU-9013422	R-MMU-9013422	RHOBTB1 GTPase cycle	WP265; WP310	Delta-Notch signaling pathway; mRNA processing	78	3	0			1	Not Found	Not Found	High	1
Medium	IsMasterProtein	P20491	High affinity immunoglobulin epsilon receptor subunit gamma OS=Mus musculus OX=10090 GN=Fcer1g PE=1 SV=1	>sp|P20491|FCERG_MOUSE High affinity immunoglobulin epsilon receptor subunit gamma OS=Mus musculus OX=10090 GN=Fcer1g PE=1 SV=1	False	13	1	1	1	1	1	86	9.6	7.97	1		62.1	237.9		32034.4	122641	0	13	cell-cell signaling;cell organization and biogenesis;stress response;transport;signal transduction;other biological processes	plasma membrane;other membranes;other cell component	other molecular function	Pf02189, Pf11628	[GO:0001798]; GO:0001796; GO:0002894; GO:0002892; GO:0002885; GO:0002888; GO:0002891; GO:0002883; GO:0002886; GO:0002889; GO:0002866; GO:0002705; GO:0002714; GO:0002864; GO:0002703; GO:0002712; GO:0002675; GO:0002863; GO:0002699; GO:0002708; GO:0002824; GO:0002673; GO:0002861; GO:0002697; GO:0002706; GO:0002822; GO:0050729; GO:0050778; GO:0002684; GO:0002821; GO:0050727; GO:0050776; GO:0002682; G…	14127	ENSMUSG00000058715	Fcer1g	mmu:14127; P20491	R-MMU-6798695; R-MMU-2871837; R-MMU-202733; R-MMU-2730905; R-MMU-2871796; R-MMU-2871809; R-MMU-114604; R-MMU-75892; R-MMU-5621480	R-MMU-6798695; R-MMU-2871837; R-MMU-202733; R-MMU-2454202; R-MMU-2730905; R-MMU-2871796; R-MMU-2871809; R-MMU-114604; R-MMU-75892; R-MMU-5621480	Neutrophil degranulation; FCERI mediated NF-kB activation; Cell surface interactions at the vascular wall; Role of LAT2/NTAL/LAB on calcium mobilization; FCERI mediated MAPK activation; FCERI mediated Ca+2 mobilization; GPVI-mediated activation cascade; Platelet Adhesion to exposed collagen; Dectin-2 family	WP3626; WP5128	Microglia pathogen phagocytosis pathway; Fibrin complement receptor 3 signaling pathway	327	12	0		1	1	Not Found	Peak Found	High	1
Medium	IsMasterProtein	P06281	Renin-1 OS=Mus musculus OX=10090 GN=Ren1 PE=1 SV=1	>sp|P06281|RENI1_MOUSE Renin-1 OS=Mus musculus OX=10090 GN=Ren1 PE=1 SV=1	False	6	1	1	1	1	1	402	44.3	7.17	1			300			561589	0	6	protein metabolism;other metabolic processes;stress response;developmental processes;signal transduction;other biological processes	non-structural extracellular;other membranes;other cell component	signal transduction activity or receptor binding;other molecular function	Pf00026, Pf07966	[GO:0001823]; GO:0001822; GO:0048513; GO:0072001; GO:0048856; GO:0048731; GO:0032502; GO:0007275; GO:0008150; GO:0032501;[GO:0002003]; GO:0016486; GO:0002002; GO:0042445; GO:0043603; GO:0140448; GO:0010817; GO:0001991; GO:0008152; GO:0016485; GO:0065008; GO:0003081; GO:0009987; GO:0006508; GO:0051604; GO:0065007; GO:0001990; GO:0008150; GO:0019538; GO:0010467; GO:0003044; GO:0050886; GO:0043170; …	19701	ENSMUSG00000070645	Ren1	mmu:19701; P06281; P97911; Q543E5; Q62153; Q62154	R-MMU-2022377	R-MMU-2022377	Metabolism of Angiotensinogen to Angiotensins	WP396	ACE inhibitor pathway	138	2	0			1	Not Found	Not Found	High	1
High	IsMasterProtein	O70209	PDZ and LIM domain protein 3 OS=Mus musculus OX=10090 GN=Pdlim3 PE=1 SV=1	>sp|O70209|PDLI3_MOUSE PDZ and LIM domain protein 3 OS=Mus musculus OX=10090 GN=Pdlim3 PE=1 SV=1	False	5	1	1	1	1	1	316	34.3	7.91	1	9.6	39	251.4	18641.8	76163.6	490327	1.83	5	cell organization and biogenesis;developmental processes	cytosol;cytoskeleton	cytoskeletal activity;other molecular function	Pf00412, Pf00595, Pf15936	[GO:0005829]; GO:0110165; GO:0005737; GO:0005575; GO:0005622;[GO:0007015]; GO:0097435; GO:0030036; GO:0016043; GO:0007010; GO:0030029; GO:0071840; GO:0006996; GO:0009987; GO:0008150;[GO:0007507]; GO:0048513; GO:0072359; GO:0048856; GO:0048731; GO:0032502; GO:0007275; GO:0008150; GO:0032501;[GO:0008092]; GO:0005515; GO:0005488; GO:0003674;[GO:0008307]; GO:0005198; GO:0003674;[GO:0015629]; GO:00058…	53318	ENSMUSG00000031636	Pdlim3	mmu:53318; O70209						50	0	0	1	1	1	Peak Found	Peak Found	High	1
High	IsMasterProtein	Q9DBP5	UMP-CMP kinase OS=Mus musculus OX=10090 GN=Cmpk1 PE=1 SV=1	>sp|Q9DBP5|KCY_MOUSE UMP-CMP kinase OS=Mus musculus OX=10090 GN=Cmpk1 PE=1 SV=1	False	5	1	1	1	1	1	196	22.2	5.83	1	41.6	22.8	235.5	59291.1	32529.6	335263	1.95	5	other metabolic processes	nucleus;other cell component	kinase activity;other molecular function	Pf00406	[GO:0004550]; GO:0016776; GO:0019205; GO:0016772; GO:0016301; GO:0016740; GO:0003824; GO:0003674;[GO:0005524]; GO:0032559; GO:0035639; GO:0030554; GO:0032555; GO:0043168; GO:1901265; GO:1901363; GO:0017076; GO:0032553; GO:0043167; GO:0005488; GO:0036094; GO:0000166; GO:0097367; GO:0003674;[GO:0005634]; GO:0043231; GO:0043227; GO:0043229; GO:0043226; GO:0005622; GO:0110165; GO:0005575;[GO:0005737]…	66588		Cmpk1	mmu:66588; Q8BK17; Q8VD05; Q9DBP5; Q9DCS7	R-MMU-499943	R-MMU-499943	Interconversion of nucleotide di- and triphosphates			84	1	0	1	1	1	Peak Found	Peak Found	High	1
Medium	IsMasterProtein	Q80TA9	Ectopic P granules protein 5 homolog OS=Mus musculus OX=10090 GN=Epg5 PE=1 SV=2	>sp|Q80TA9|EPG5_MOUSE Ectopic P granules protein 5 homolog OS=Mus musculus OX=10090 GN=Epg5 PE=1 SV=2	False	0	1	1	1	1	1	2572	290.6	6.37	1			300			126953	0	0	cell organization and biogenesis;protein metabolism;other metabolic processes;stress response;transport;developmental processes;signal transduction;other biological processes	other cytoplasmic organelle;other cell component			[GO:0002385]; GO:0002251; GO:0006955; GO:0002376; GO:0050896; GO:0008150;[GO:0005764]; GO:0000323; GO:0005773; GO:0043231; GO:0005737; GO:0043227; GO:0043229; GO:0110165; GO:0005622; GO:0043226; GO:0005575;[GO:0006511]; GO:0019941; GO:0043632; GO:0051603; GO:0009057; GO:0006508; GO:0030163; GO:0009056; GO:0043170; GO:0019538; GO:0008152; GO:0044238; GO:0009987; GO:0008150;[GO:0006862]; GO:0015748…	100502841	ENSMUSG00000039840	Epg5	mmu:100502841; Q80TA9						157	0	0			1	Not Found	Not Found	High	1
High	IsMasterProtein	Q6PAT0	Probable inactive tRNA-specific adenosine deaminase-like protein 3 OS=Mus musculus OX=10090 GN=Adat3 PE=1 SV=1	>sp|Q6PAT0|ADAT3_MOUSE Probable inactive tRNA-specific adenosine deaminase-like protein 3 OS=Mus musculus OX=10090 GN=Adat3 PE=1 SV=1	False	8	1	1	1	1	1	349	37.5	7.23	1			300			31244846	0	8	RNA metabolism OR transcription;other metabolic processes		other molecular function	Pf00383	[GO:0003824]; GO:0003674;[GO:0008033]; GO:0006396; GO:0006399; GO:0044238; GO:0010467; GO:0032774; GO:0016070; GO:0008152; GO:0009059; GO:0141187; GO:0090304; GO:0009987; GO:0009058; GO:0043170; GO:0034654; GO:0006139; GO:0008150;[GO:0046872]; GO:0043169; GO:0043167; GO:0036094; GO:0005488; GO:0003674	100113398	ENSMUSG00000035370; ENSMUSG00000113640	Adat3	mmu:100113398; Q6PAT0						25	0	0			1	Not Found	Not Found	High	1	Dimethyl [R324]
Medium	IsMasterProtein	A2AL36	Centriolin OS=Mus musculus OX=10090 GN=Cntrl PE=1 SV=2	>sp|A2AL36|CNTRL_MOUSE Centriolin OS=Mus musculus OX=10090 GN=Cntrl PE=1 SV=2	False	0	1	1	1	1	1	2334	268.7	5.52	1			300			574153	1.81	0	developmental processes;other biological processes	plasma membrane;other membranes;cytosol;cytoskeleton;ER/Golgi;other cell component		Pf14580	[GO:0001822]; GO:0048513; GO:0072001; GO:0048856; GO:0048731; GO:0032502; GO:0007275; GO:0008150; GO:0032501;[GO:0003279]; GO:0048856; GO:0003205; GO:0032502; GO:0007507; GO:0008150; GO:0048513; GO:0072359; GO:0048731; GO:0007275; GO:0032501;[GO:0003281]; GO:0003279; GO:0003231; GO:0048856; GO:0003205; GO:0032502; GO:0007507; GO:0008150; GO:0048513; GO:0072359; GO:0048731; GO:0007275; GO:0032501;…	26920	ENSMUSG00000057110	Cntrl	A0A4W6; A0A4X1; A2AL36; A2AL37; A2AL40; Q6KAR8; Q8CHX3; Q9CRM3						78	0	0			1	Not Found	Not Found	High	1
Medium	IsMasterProtein	Q5SW46	Lactoperoxidase OS=Mus musculus OX=10090 GN=Lpo PE=1 SV=1	>sp|Q5SW46|PERL_MOUSE Lactoperoxidase OS=Mus musculus OX=10090 GN=Lpo PE=1 SV=1	False	2	1	1	1	1	1	710	80.1	7.11	1							0	2	other metabolic processes;stress response;other biological processes	non-structural extracellular;plasma membrane;other membranes;other cell component	other molecular function	Pf03098	[GO:0001580]; GO:0050912; GO:0050913; GO:0050907; GO:0050909; GO:0009593; GO:0050906; GO:0007606; GO:0051606; GO:0042221; GO:0007600; GO:0050896; GO:0050877; GO:0008150; GO:0003008; GO:0032501;[GO:0004601]; GO:0016209; GO:0016684; GO:0003674; GO:0098869; GO:0016491; GO:1990748; GO:0003824; GO:0009987; GO:0098754; GO:0097237; GO:0008150; GO:0009636; GO:0070887; GO:0042221; GO:0051716; GO:0050896;[…	76113	ENSMUSG00000009356	Lpo	mmu:76113; Q5SW46	R-MMU-8941413	R-MMU-8941413	Events associated with phagocytolytic activity of PMN cells			71	1	0				Not Found	Not Found	High	1
High	IsMasterProtein	P51880	Fatty acid-binding protein, brain OS=Mus musculus OX=10090 GN=Fabp7 PE=1 SV=2	>sp|P51880|FABP7_MOUSE Fatty acid-binding protein, brain OS=Mus musculus OX=10090 GN=Fabp7 PE=1 SV=2	False	14	1	1	1	1	1	132	14.9	5.63	1			300			289904	1.61	14	cell cycle OR cell proliferation;developmental processes;other biological processes	cytosol;other cell component	other molecular function	Pf00061	[GO:0001964]; GO:0009605; GO:0050905; GO:0050896; GO:0050877; GO:0008150; GO:0003008; GO:0032501;[GO:0005504]; GO:0008289; GO:0033293; GO:0005488; GO:0031406; GO:0003674; GO:0043168; GO:0043177; GO:0043167; GO:0036094;[GO:0005829]; GO:0110165; GO:0005737; GO:0005575; GO:0005622;[GO:0005911]; GO:0070161; GO:0030054; GO:0110165; GO:0005575;[GO:0021846]; GO:0061351; GO:0030900; GO:0008283; GO:004885…	12140	ENSMUSG00000019874	Fabp7	mmu:12140; P51880; Q4FJK4	R-MMU-163560	R-MMU-163560	Triglyceride catabolism	WP2316; WP3588	PPAR signaling pathway; Fatty acid beta-oxidation (streamlined)	57	3	0			1	Not Found	Not Found	High	1
Medium	IsMasterProtein	Q9JHS3	Ragulator complex protein LAMTOR2 OS=Mus musculus OX=10090 GN=Lamtor2 PE=1 SV=1	>sp|Q9JHS3|LTOR2_MOUSE Ragulator complex protein LAMTOR2 OS=Mus musculus OX=10090 GN=Lamtor2 PE=1 SV=1	False	9	1	1	1	1	1	125	13.5	5.4	1	22.9		277.1	21382.8		258263	0	9	signal transduction;other biological processes	other membranes;other cytoplasmic organelle;other cell component	enzyme regulator activity;other molecular function	Pf03259	[GO:0001558]; GO:0040008; GO:0051128; GO:0050789; GO:0050794; GO:0065007; GO:0008150;[GO:0005085]; GO:0030695; GO:0060589; GO:0030234; GO:0098772; GO:0003674;[GO:0005765]; GO:0098852; GO:0005764; GO:0005774; GO:0000323; GO:0098588; GO:0005773; GO:0031090; GO:0043231; GO:0005737; GO:0016020; GO:0043227; GO:0043229; GO:0110165; GO:0005622; GO:0043226; GO:0005575;[GO:0005770]; GO:0005768; GO:0031410…	83409	ENSMUSG00000028062	Lamtor2	mmu:83409; Q9JHS3	R-MMU-6798695; R-MMU-5628897; R-MMU-5674135; R-MMU-9639288; R-MMU-1632852; R-MMU-8943724; R-MMU-166208; R-MMU-380972	R-MMU-6798695; R-MMU-5628897; R-MMU-5674135; R-MMU-9639288; R-MMU-1632852; R-MMU-8943724; R-MMU-166208; R-MMU-380972; R-MMU-165159	Neutrophil degranulation; TP53 Regulates Metabolic Genes; MAP2K and MAPK activation; Amino acids regulate mTORC1; Macroautophagy; Regulation of PTEN gene transcription; mTORC1-mediated signalling; Energy dependent regulation of mTOR by LKB1-AMPK			94	9	0	1		1	Peak Found	Not Found	High	1
High	IsMasterProtein	P12787	Cytochrome c oxidase subunit 5A, mitochondrial OS=Mus musculus OX=10090 GN=Cox5a PE=1 SV=2	>sp|P12787|COX5A_MOUSE Cytochrome c oxidase subunit 5A, mitochondrial OS=Mus musculus OX=10090 GN=Cox5a PE=1 SV=2	False	10	1	1	1	1	1	146	16.1	6.54	1							0	10	other metabolic processes;transport	other membranes;mitochondrion	transporter activity;other molecular function	Pf02284	[GO:0004129]; GO:0009055; GO:0015078; GO:0015453; GO:0022853; GO:0003674; GO:0008324; GO:0022890; GO:1902600; GO:0015399; GO:0015075; GO:0098655; GO:0015318; GO:0098662; GO:0022804; GO:0022857; GO:0034220; GO:0006812; GO:0098660; GO:0005215; GO:0055085; GO:0006811; GO:0006810; GO:0009987; GO:0051234; GO:0008150; GO:0051179;[GO:0005739]; GO:0043231; GO:0005737; GO:0043227; GO:0043229; GO:0110165; …	12858	ENSMUSG00000000088	Cox5a	mmu:12858; P12787; Q9D2W1	R-MMU-9707564; R-MMU-9837999; R-MMU-5628897; R-MMU-611105; R-MMU-9864848	R-MMU-9707564; R-MMU-9837999; R-MMU-5628897; R-MMU-611105; R-MMU-9864848	Cytoprotection by HMOX1; Mitochondrial protein degradation; TP53 Regulates Metabolic Genes; Respiratory electron transport; Complex IV assembly	WP1250; WP295	Arachidonate epoxygenase / epoxide hydrolase; Electron transport chain	69	7	0				Not Found	Not Found	High	1
High	IsMasterProtein	O08539	Myc box-dependent-interacting protein 1 OS=Mus musculus OX=10090 GN=Bin1 PE=1 SV=1	>sp|O08539|BIN1_MOUSE Myc box-dependent-interacting protein 1 OS=Mus musculus OX=10090 GN=Bin1 PE=1 SV=1	False	3	1	1	1	1	1	588	64.4	5.03	1			300			649404	0	3	cell organization and biogenesis;transport;other biological processes	plasma membrane;other membranes;cytoskeleton;nucleus;other cytoplasmic organelle;other cell component	enzyme regulator activity;cytoskeletal activity;other molecular function	Pf03114, Pf14604	[GO:0000122]; GO:0006357; GO:0045892; GO:0006355; GO:1902679; GO:0010468; GO:2001141; GO:0010558; GO:0051253; GO:0010556; GO:0051252; GO:0009890; GO:0010605; GO:0045934; GO:0009889; GO:0060255; GO:0019219; GO:0009892; GO:0019222; GO:0080090; GO:0048523; GO:0050794; GO:0048519; GO:0050789; GO:0065007; GO:0008150;[GO:0005634]; GO:0043231; GO:0043227; GO:0043229; GO:0043226; GO:0005622; GO:0110165; …	30948	ENSMUSG00000024381	Bin1	mmu:30948; O08539; Q62434	R-MMU-8856828	R-MMU-8856828	Clathrin-mediated endocytosis			260	1	0			1	Not Found	Not Found	High	1
High	IsMasterProtein	P31532	Serum amyloid A-4 protein OS=Mus musculus OX=10090 GN=Saa4 PE=1 SV=2	>sp|P31532|SAA4_MOUSE Serum amyloid A-4 protein OS=Mus musculus OX=10090 GN=Saa4 PE=1 SV=2	False	15	1	1	1	1	1	130	15.1	9.26	1							0	15	stress response	non-structural extracellular		Pf00277	[GO:0006953]; GO:0002526; GO:0006954; GO:0006952; GO:0006950; GO:0050896; GO:0008150;[GO:0034364]; GO:0034358; GO:1990777; GO:0005615; GO:0032994; GO:0110165; GO:0005576; GO:0032991; GO:0005575	20211	ENSMUSG00000040017	Saa4	mmu:20211; P31532						17	0	0				Not Found	Not Found	High	1
High	IsMasterProtein	Q9CY58	Plasminogen activator inhibitor 1 RNA-binding protein OS=Mus musculus OX=10090 GN=Serbp1 PE=1 SV=2	>sp|Q9CY58|PAIRB_MOUSE Plasminogen activator inhibitor 1 RNA-binding protein OS=Mus musculus OX=10090 GN=Serbp1 PE=1 SV=2	False	4	1	1	1	1	1	407	44.7	8.54	1							0	4	cell organization and biogenesis;other biological processes	cytosol;nucleus;other cell component	translation activity;nucleic acid binding activity;other molecular function	Pf04774, Pf16174	[GO:0003730]; GO:0003729; GO:0003723; GO:0003676; GO:0005488; GO:0003674;[GO:0005634]; GO:0043231; GO:0043227; GO:0043229; GO:0043226; GO:0005622; GO:0110165; GO:0005575;[GO:0005737]; GO:0110165; GO:0005622; GO:0005575;[GO:0005829]; GO:0110165; GO:0005737; GO:0005575; GO:0005622;[GO:0017148]; GO:0006417; GO:0010629; GO:0051248; GO:0010608; GO:0051246; GO:0010468; GO:0010558; GO:0010605; GO:006025…	66870	ENSMUSG00000036371	Serbp1	mmu:66870; Q8BHS2; Q8BHU0; Q91WP3; Q9CSN0; Q9CY58; Q9DBY6				WP5242	Comprehensive IL-17A signaling	58	1	0				Not Found	Not Found	High	1
High	IsMasterProtein	O35143	ATPase inhibitor, mitochondrial OS=Mus musculus OX=10090 GN=Atp5if1 PE=1 SV=2	>sp|O35143|ATIF1_MOUSE ATPase inhibitor, mitochondrial OS=Mus musculus OX=10090 GN=Atp5if1 PE=1 SV=2	False	14	1	1	1	1	1	106	12.2	9.64	1			300			291396	2.61	14	cell organization and biogenesis;other metabolic processes;transport;other biological processes	other cell component	other molecular function	Pf04568	[GO:0001937]; GO:0001936; GO:0050680; GO:0050678; GO:0008285; GO:0042127; GO:0048523; GO:0050794; GO:0048519; GO:0050789; GO:0065007; GO:0008150;[GO:0005516]; GO:0005515; GO:0005488; GO:0003674;[GO:0006783]; GO:0006779; GO:0042168; GO:0046148; GO:0006778; GO:0033014; GO:0042440; GO:0033013; GO:0009058; GO:0008152; GO:0009987; GO:0008150;[GO:0009986]; GO:0110165; GO:0005575;[GO:0030218]; GO:003009…	11983	ENSMUSG00000054428	Atp5if1	mmu:11983; O35143; Q9D879				WP295	Electron transport chain	152	1	0			1	Not Found	Not Found	High	1
Medium	IsMasterProtein	O88322	Nidogen-2 OS=Mus musculus OX=10090 GN=Nid2 PE=1 SV=2	>sp|O88322|NID2_MOUSE Nidogen-2 OS=Mus musculus OX=10090 GN=Nid2 PE=1 SV=2	False	2	1	1	1	1	1	1403	153.8	5.38	1							0	2	cell adhesion	non-structural extracellular;extracellular matrix;plasma membrane;other membranes;other cell component	other molecular function	Pf00058, Pf00086, Pf06119, Pf07474, Pf07645	[GO:0005509]; GO:0046872; GO:0043169; GO:0043167; GO:0036094; GO:0005488; GO:0003674;[GO:0005576]; GO:0110165; GO:0005575;[GO:0005604]; GO:0031012; GO:0030312; GO:0110165; GO:0071944; GO:0005575;[GO:0005886]; GO:0016020; GO:0071944; GO:0110165; GO:0005575;[GO:0007160]; GO:0031589; GO:0007155; GO:0009987; GO:0008150;[GO:0009986]; GO:0110165; GO:0005575;[GO:0031012]; GO:0030312; GO:0110165; GO:0071…	18074	ENSMUSG00000021806	Nid2	mmu:18074; O88322; Q7TQF0	R-MMU-3000157	R-MMU-3000157	Laminin interactions			27	1	0				Not Found	Not Found	High	1	Dimethyl [R1225]
High	IsMasterProtein	Q9CQS8	Protein transport protein Sec61 subunit beta OS=Mus musculus OX=10090 GN=Sec61b PE=1 SV=3	>sp|Q9CQS8|SC61B_MOUSE Protein transport protein Sec61 subunit beta OS=Mus musculus OX=10090 GN=Sec61b PE=1 SV=3	False	10	1	1	1	1	1	96	10	11.56	1	12.3	19.9	267.8	23859.5	38792.8	520826	2.02	10	protein metabolism;other metabolic processes;stress response;transport	other membranes;ER/Golgi	translation activity;other molecular function	Pf03911	[GO:0005783]; GO:0043231; GO:0005737; GO:0012505; GO:0043227; GO:0043229; GO:0110165; GO:0005622; GO:0043226; GO:0005575;[GO:0005784]; GO:0071256; GO:0098796; GO:0140534; GO:0030867; GO:0032991; GO:0016020; GO:0005783; GO:0005789; GO:0098588; GO:0005791; GO:0005575; GO:0110165; GO:0043231; GO:0005737; GO:0012505; GO:0031090; GO:0042175; GO:0098827; GO:0043227; GO:0043229; GO:0005622; GO:0031984; …	66212	ENSMUSG00000053317	Sec61b	mmu:66212; Q9CQS8	R-MMU-9609523	R-MMU-9609523	Insertion of tail-anchored proteins into the endoplasmic reticulum membrane			71	1	0	1	1	1	Peak Found	Peak Found	High	1
Medium	IsMasterProtein	Q3TPJ7	Midnolin OS=Mus musculus OX=10090 GN=Midn PE=2 SV=1	>sp|Q3TPJ7|MIDN_MOUSE Midnolin OS=Mus musculus OX=10090 GN=Midn PE=2 SV=1	False	9	1	1	1	1	1	465	49.2	9.47	1							0	9	other biological processes	cytosol;nucleus	other molecular function	Pf00240	[GO:0005634]; GO:0043231; GO:0043227; GO:0043229; GO:0043226; GO:0005622; GO:0110165; GO:0005575;[GO:0005730]; GO:0043232; GO:0031981; GO:0043228; GO:0043229; GO:0070013; GO:0005634; GO:0043226; GO:0005622; GO:0043233; GO:0043231; GO:0110165; GO:0031974; GO:0043227; GO:0005575;[GO:0005829]; GO:0110165; GO:0005737; GO:0005575; GO:0005622;[GO:0019900]; GO:0019899; GO:0005515; GO:0005488; GO:0003674…	59090	ENSMUSG00000035621	Midn	mmu:59090; Q3TPJ7; Q3U3X5; Q9JJJ6						60	0	0				Not Found	Not Found	High	1
High	IsMasterProtein	P99029	Peroxiredoxin-5, mitochondrial OS=Mus musculus OX=10090 GN=Prdx5 PE=1 SV=2	>sp|P99029|PRDX5_MOUSE Peroxiredoxin-5, mitochondrial OS=Mus musculus OX=10090 GN=Prdx5 PE=1 SV=2	False	64	18	20	112	18	18	210	21.9	8.85		243.4	46.6	10	7.61391e+07	1.45607e+07	3.13841e+06			other metabolic processes;stress response;other biological processes	cytosol;nucleus;other cytoplasmic organelle;other cell component	signal transduction activity or receptor binding;enzyme regulator activity;nucleic acid binding activity;other molecular function	Pf08534	[GO:0001016]; GO:0000976; GO:0001067; GO:1990837; GO:0003676; GO:0003690; GO:0043565; GO:0005488; GO:0003677; GO:0003674;[GO:0005102]; GO:0005515; GO:0005488; GO:0003674;[GO:0005634]; GO:0043231; GO:0043227; GO:0043229; GO:0043226; GO:0005622; GO:0110165; GO:0005575;[GO:0005737]; GO:0110165; GO:0005622; GO:0005575;[GO:0005782]; GO:0031907; GO:0005777; GO:0070013; GO:0042579; GO:0043233; GO:004322…	54683	ENSMUSG00000024953	Prdx5	mmu:54683; P99029; Q9QX45; Q9QZ75	R-MMU-5628897; R-MMU-3299685	R-MMU-5628897; R-MMU-3299685	TP53 Regulates Metabolic Genes; Detoxification of Reactive Oxygen Species	WP4466	Oxidative stress and redox pathway	100	3	0	20	19	3	High	High	Peak Found	1
High	IsMasterProtein	P62264	40S ribosomal protein S14 OS=Mus musculus OX=10090 GN=Rps14 PE=1 SV=3	>sp|P62264|RS14_MOUSE 40S ribosomal protein S14 OS=Mus musculus OX=10090 GN=Rps14 PE=1 SV=3	False	50	11	12	70	11	11	151	16.3	10.05		286.9	11.1	2	9.36187e+07	3.6148e+06	660180			cell organization and biogenesis;protein metabolism;RNA metabolism OR transcription;other metabolic processes;other biological processes	cytosol;translational apparatus;nucleus;other cell component	nucleic acid binding activity;other molecular function	Pf00411	[GO:0000028]; GO:0022618; GO:0042255; GO:0042274; GO:0065003; GO:0071826; GO:0022613; GO:0140694; GO:0042254; GO:0022607; GO:0043933; GO:0044085; GO:0070925; GO:0016043; GO:0071840; GO:0006996; GO:0009987; GO:0008150;[GO:0000122]; GO:0006357; GO:0045892; GO:0006355; GO:1902679; GO:0010468; GO:2001141; GO:0010558; GO:0051253; GO:0010556; GO:0051252; GO:0009890; GO:0010605; GO:0045934; GO:0009889; …	20044	ENSMUSG00000024608	Rps14	mmu:20044; P06366; P62264; Q544W4	R-MMU-156827; R-MMU-72706; R-MMU-72649; R-MMU-72702; R-MMU-1799339; R-MMU-6791226; R-MMU-72689; R-MMU-975956; R-MMU-975957; R-MMU-72695	R-MMU-156827; R-MMU-72706; R-MMU-72649; R-MMU-72702; R-MMU-1799339; R-MMU-6791226; R-MMU-72689; R-MMU-975956; R-MMU-975957; R-MMU-72695	L13a-mediated translational silencing of Ceruloplasmin expression; GTP hydrolysis and joining of the 60S ribosomal subunit; Translation initiation complex formation; Ribosomal scanning and start codon recognition; SRP-dependent cotranslational protein targeting to membrane; Major pathway of rRNA processing in the nucleolus and cytosol; Formation of a pool of free 40S subunits; Nonsense Mediated D…	WP163; WP310	Cytoplasmic ribosomal proteins; mRNA processing	127	12	0	12	10	4	High	High	Peak Found	1
High	IsMasterProtein	Q8VDD5	Myosin-9 OS=Mus musculus OX=10090 GN=Myh9 PE=1 SV=4	>sp|Q8VDD5|MYH9_MOUSE Myosin-9 OS=Mus musculus OX=10090 GN=Myh9 PE=1 SV=4	False	21	40	41	102	32	36	1960	226.2	5.66		143.3	103	53.7	3.23375e+07	2.32458e+07	1.21085e+07			cell adhesion;cell cycle OR cell proliferation;cell organization and biogenesis;protein metabolism;stress response;transport;developmental processes;other biological processes	plasma membrane;other membranes;cytosol;cytoskeleton;ER/Golgi;nucleus;other cell component	signal transduction activity or receptor binding;cytoskeletal activity;other molecular function	Pf00063, Pf01576, Pf02736	[GO:0000146]; GO:0003774; GO:0120544; GO:0140657; GO:0003674; GO:0120543; GO:0016853; GO:0003824;[GO:0000212]; GO:0007051; GO:1903046; GO:0000226; GO:0022402; GO:0022414; GO:0051321; GO:0007010; GO:0007017; GO:0009987; GO:0007049; GO:0008150; GO:0019953; GO:0006996; GO:0016043; GO:0071840;[GO:0000902]; GO:0009653; GO:0032502; GO:0048856; GO:0008150;[GO:0001525]; GO:0048646; GO:0048514; GO:0032502…	17886	ENSMUSG00000022443	Myh9	mmu:17886; Q3UHT9; Q3UHU4; Q6KAN6; Q811I2; Q8VDD5	R-MMU-5627123; R-MMU-2029482	R-MMU-5627123; R-MMU-2029482	RHO GTPases activate PAKs; Regulation of actin dynamics for phagocytic cup formation	WP2573	Primary focal segmental glomerulosclerosis (FSGS)	309	3	4	41	41	6	High	High	Peak Found	1
High	IsMasterProtein	P62900	60S ribosomal protein L31 OS=Mus musculus OX=10090 GN=Rpl31 PE=1 SV=1	>sp|P62900|RL31_MOUSE 60S ribosomal protein L31 OS=Mus musculus OX=10090 GN=Rpl31 PE=1 SV=1	False	68	17	21	69	17	17	125	14.5	10.54		237.7	60.1	2.2	8.36168e+07	2.11551e+07	772375			protein metabolism;other metabolic processes	cytosol;translational apparatus;other cell component	other molecular function	Pf01198	[GO:0002181]; GO:0006412; GO:0009059; GO:0019538; GO:0010467; GO:0009058; GO:0043170; GO:0044238; GO:0008152; GO:0009987; GO:0008150;[GO:0003735]; GO:0005198; GO:0003674;[GO:0005737]; GO:0110165; GO:0005622; GO:0005575;[GO:0005829]; GO:0110165; GO:0005737; GO:0005575; GO:0005622;[GO:0005840]; GO:0043232; GO:0043228; GO:0043229; GO:0043226; GO:0005622; GO:0110165; GO:0005575;[GO:0022625]; GO:00159…	114641	ENSMUSG00000073702	Rpl31	mmu:114641; P12947; P62900	R-MMU-156827; R-MMU-1799339; R-MMU-6791226; R-MMU-72689; R-MMU-72706; R-MMU-975956; R-MMU-975957	R-MMU-156827; R-MMU-1799339; R-MMU-6791226; R-MMU-72689; R-MMU-72706; R-MMU-975956; R-MMU-975957	L13a-mediated translational silencing of Ceruloplasmin expression; SRP-dependent cotranslational protein targeting to membrane; Major pathway of rRNA processing in the nucleolus and cytosol; Formation of a pool of free 40S subunits; GTP hydrolysis and joining of the 60S ribosomal subunit; Nonsense Mediated Decay (NMD) independent of the Exon Junction Complex (EJC); Nonsense Mediated Decay (NMD) e…	WP163	Cytoplasmic ribosomal proteins	34	8	0	19	17	6	High	High	Peak Found	1
High	IsMasterProtein	P21107	Tropomyosin alpha-3 chain OS=Mus musculus OX=10090 GN=Tpm3 PE=1 SV=3	>sp|P21107|TPM3_MOUSE Tropomyosin alpha-3 chain OS=Mus musculus OX=10090 GN=Tpm3 PE=1 SV=3	False	43	17	18	53	7	7	285	33	4.72		194.5	97.5	8	2.92727e+07	1.46825e+07	1.19895e+06				plasma membrane;other membranes;cytoskeleton;other cell component	cytoskeletal activity	Pf00261	[GO:0001725]; GO:0042641; GO:0097517; GO:0110165; GO:0015629; GO:0032432; GO:0005575; GO:0005856; GO:0043232; GO:0043228; GO:0043229; GO:0043226; GO:0005622;[GO:0002102]; GO:0043232; GO:0015629; GO:0043228; GO:0043229; GO:0005856; GO:0043226; GO:0005622; GO:0110165; GO:0005575;[GO:0005737]; GO:0110165; GO:0005622; GO:0005575;[GO:0030426]; GO:0030427; GO:0150034; GO:0110165; GO:0030424; GO:0005575…	59069	ENSMUSG00000027940	Tpm3	mmu:59069; P21107; Q09021; Q60606; Q80SW6; Q9EPW3	R-MMU-445355; R-MMU-390522; R-MMU-9013424	R-MMU-445355; R-MMU-390522; R-MMU-9013424	Smooth Muscle Contraction; Striated Muscle Contraction; RHOV GTPase cycle			38	3	11	18	18	3	High	High	Peak Found	1
High	IsMasterProtein	P14131	40S ribosomal protein S16 OS=Mus musculus OX=10090 GN=Rps16 PE=1 SV=4	>sp|P14131|RS16_MOUSE 40S ribosomal protein S16 OS=Mus musculus OX=10090 GN=Rps16 PE=1 SV=4	False	64	13	14	62	13	13	146	16.4	10.21		163	132.2	4.8	1.57539e+07	1.27775e+07	465366			protein metabolism;RNA metabolism OR transcription;other metabolic processes;other biological processes	cytosol;translational apparatus;nucleus;other cell component	nucleic acid binding activity;other molecular function	Pf00380	[GO:0002181]; GO:0006412; GO:0009059; GO:0019538; GO:0010467; GO:0009058; GO:0043170; GO:0044238; GO:0008152; GO:0009987; GO:0008150;[GO:0003723]; GO:0003676; GO:0005488; GO:0003674;[GO:0003735]; GO:0005198; GO:0003674;[GO:0005730]; GO:0043232; GO:0031981; GO:0043228; GO:0043229; GO:0070013; GO:0005634; GO:0043226; GO:0005622; GO:0043233; GO:0043231; GO:0110165; GO:0031974; GO:0043227; GO:0005575…	20055	ENSMUSG00000037563	Rps16	mmu:20055; P14131; Q3THM9	R-MMU-156827; R-MMU-1799339; R-MMU-6791226; R-MMU-72689; R-MMU-72706; R-MMU-975956; R-MMU-975957; R-MMU-72649; R-MMU-72695; R-MMU-72702	R-MMU-156827; R-MMU-1799339; R-MMU-6791226; R-MMU-72689; R-MMU-72706; R-MMU-975956; R-MMU-975957; R-MMU-72649; R-MMU-72695; R-MMU-72702	L13a-mediated translational silencing of Ceruloplasmin expression; SRP-dependent cotranslational protein targeting to membrane; Major pathway of rRNA processing in the nucleolus and cytosol; Formation of a pool of free 40S subunits; GTP hydrolysis and joining of the 60S ribosomal subunit; Nonsense Mediated Decay (NMD) independent of the Exon Junction Complex (EJC); Nonsense Mediated Decay (NMD) e…	WP163	Cytoplasmic ribosomal proteins	72	11	0	14	14	4	High	High	Peak Found	1
High	IsMasterProtein	P58771	Tropomyosin alpha-1 chain OS=Mus musculus OX=10090 GN=Tpm1 PE=1 SV=1	>sp|P58771|TPM1_MOUSE Tropomyosin alpha-1 chain OS=Mus musculus OX=10090 GN=Tpm1 PE=1 SV=1	False	43	16	18	54	5	5	284	32.7	4.74		198.6	101.4		4.48007e+06	2.28868e+06				cell organization and biogenesis;developmental processes;other biological processes	cytoskeleton;other cell component	cytoskeletal activity;other molecular function	Pf00261	[GO:0001701]; GO:0043009; GO:0009792; GO:0009790; GO:0007275; GO:0032501; GO:0048856; GO:0008150; GO:0032502;[GO:0003065]; GO:0003062; GO:0010460; GO:0001996; GO:0002027; GO:0045823; GO:0003321; GO:0008016; GO:0065008; GO:1903524; GO:0001993; GO:0045777; GO:1903522; GO:0065007; GO:0051240; GO:0003044; GO:0008217; GO:0044057; GO:0008150; GO:0048518; GO:0051239; GO:0003073; GO:0008015; GO:0050789; …	22003	ENSMUSG00000032366	Tpm1	mmu:22003; P02558; P19354; P46902; P58771; P99034	R-MMU-390522; R-MMU-445355	R-MMU-390522; R-MMU-445355	Striated Muscle Contraction; Smooth Muscle Contraction			102	2	1	7	7		High	High	Not Found	1
High	IsMasterProtein	P58774	Tropomyosin beta chain OS=Mus musculus OX=10090 GN=Tpm2 PE=1 SV=1	>sp|P58774|TPM2_MOUSE Tropomyosin beta chain OS=Mus musculus OX=10090 GN=Tpm2 PE=1 SV=1	False	38	13	14	44	3	3	284	32.8	4.7		179.7	120.3		1.4315e+06	958574				cell organization and biogenesis;other biological processes	cytoskeleton	cytoskeletal activity;other molecular function	Pf00261	[GO:0005200]; GO:0005198; GO:0007010; GO:0003674; GO:0006996; GO:0016043; GO:0071840; GO:0009987; GO:0008150;[GO:0005862]; GO:0032991; GO:0005865; GO:0005575; GO:0036379; GO:0015629; GO:0030017; GO:0110165; GO:0030016; GO:0005856; GO:0043292; GO:0043232; GO:0099512; GO:0005737; GO:0043228; GO:0043229; GO:0099081; GO:0005622; GO:0043226; GO:0099080;[GO:0006936]; GO:0003012; GO:0003008; GO:0032501;…	22004	ENSMUSG00000028464	Tpm2	mmu:22004; P02560; P46901; P58774	R-MMU-390522; R-MMU-445355	R-MMU-390522; R-MMU-445355	Striated Muscle Contraction; Smooth Muscle Contraction			44	2	0	3	3		High	High	Not Found	1
High	IsMasterProtein	P62855	40S ribosomal protein S26 OS=Mus musculus OX=10090 GN=Rps26 PE=1 SV=3	>sp|P62855|RS26_MOUSE 40S ribosomal protein S26 OS=Mus musculus OX=10090 GN=Rps26 PE=1 SV=3	False	63	10	11	87	10	10	115	13	11		59.4	239.4	1.2	1.86625e+07	7.51423e+07	374531			protein metabolism;other metabolic processes;other biological processes	other membranes;cytosol;ER/Golgi;translational apparatus;other cell component	nucleic acid binding activity;other molecular function	Pf01283	[GO:0002181]; GO:0006412; GO:0009059; GO:0019538; GO:0010467; GO:0009058; GO:0043170; GO:0044238; GO:0008152; GO:0009987; GO:0008150;[GO:0003729]; GO:0003723; GO:0003676; GO:0005488; GO:0003674;[GO:0003735]; GO:0005198; GO:0003674;[GO:0005737]; GO:0110165; GO:0005622; GO:0005575;[GO:0005829]; GO:0110165; GO:0005737; GO:0005575; GO:0005622;[GO:0005840]; GO:0043232; GO:0043228; GO:0043229; GO:00432…	27370	ENSMUSG00000025362	Rps26	mmu:27370; P02383; P62855; P70394; Q06722	R-MMU-156827; R-MMU-72706; R-MMU-72649; R-MMU-72702; R-MMU-1799339; R-MMU-6791226; R-MMU-72689; R-MMU-975956; R-MMU-975957; R-MMU-72695	R-MMU-156827; R-MMU-72706; R-MMU-72649; R-MMU-72702; R-MMU-1799339; R-MMU-6791226; R-MMU-72689; R-MMU-975956; R-MMU-975957; R-MMU-72695	L13a-mediated translational silencing of Ceruloplasmin expression; GTP hydrolysis and joining of the 60S ribosomal subunit; Translation initiation complex formation; Ribosomal scanning and start codon recognition; SRP-dependent cotranslational protein targeting to membrane; Major pathway of rRNA processing in the nucleolus and cytosol; Formation of a pool of free 40S subunits; Nonsense Mediated D…	WP163	Cytoplasmic ribosomal proteins	77	11	0	11	11	3	High	High	Peak Found	1
High	IsMasterProtein	P15532	Nucleoside diphosphate kinase A OS=Mus musculus OX=10090 GN=Nme1 PE=1 SV=1	>sp|P15532|NDKA_MOUSE Nucleoside diphosphate kinase A OS=Mus musculus OX=10090 GN=Nme1 PE=1 SV=1	False	64	9	11	29	3	9	152	17.2	7.37		274.1	16.2	9.7	2.66406e+07	1.57351e+06	943975			DNA metabolism;other metabolic processes;transport;developmental processes;other biological processes	plasma membrane;other membranes;cytosol;nucleus;other cytoplasmic organelle	translation activity;kinase activity;other molecular function	Pf00334	[GO:0000287]; GO:0046872; GO:0043169; GO:0043167; GO:0036094; GO:0005488; GO:0003674;[GO:0004536]; GO:0004518; GO:0140097; GO:0006259; GO:0140640; GO:0090304; GO:0003824; GO:0006139; GO:0043170; GO:0003674; GO:0044238; GO:0008152; GO:0009987; GO:0008150;[GO:0004550]; GO:0016776; GO:0019205; GO:0016772; GO:0016301; GO:0016740; GO:0003824; GO:0003674;[GO:0005524]; GO:0032559; GO:0035639; GO:0030554…	18102	ENSMUSG00000037601	Nme1	mmu:18102; P15532	R-MMU-9748787; R-MMU-499943; R-MMU-9755088	R-MMU-9748787; R-MMU-499943; R-MMU-9755088	Azathioprine ADME; Interconversion of nucleotide di- and triphosphates; Ribavirin ADME	WP2185	Purine metabolism	176	4	0	11	7	5	High	High	Peak Found	1
High	IsMasterProtein	Q9CPW4	Actin-related protein 2/3 complex subunit 5 OS=Mus musculus OX=10090 GN=Arpc5 PE=1 SV=3	>sp|Q9CPW4|ARPC5_MOUSE Actin-related protein 2/3 complex subunit 5 OS=Mus musculus OX=10090 GN=Arpc5 PE=1 SV=3	False	86	11	12	27	11	11	151	16.3	5.67		294.7	3.8	1.5	2.98797e+07	381115	151312			cell organization and biogenesis;other biological processes	cytoskeleton;nucleus;other cell component	cytoskeletal activity	Pf04699	[GO:0005200]; GO:0005198; GO:0007010; GO:0003674; GO:0006996; GO:0016043; GO:0071840; GO:0009987; GO:0008150;[GO:0005634]; GO:0043231; GO:0043227; GO:0043229; GO:0043226; GO:0005622; GO:0110165; GO:0005575;[GO:0005737]; GO:0110165; GO:0005622; GO:0005575;[GO:0005885]; GO:0032991; GO:0015629; GO:0005575; GO:0005856; GO:0043232; GO:0043228; GO:0043229; GO:0043226; GO:0005622; GO:0110165;[GO:0016477…	67771	ENSMUSG00000008475	Arpc5	mmu:67771; Q3U9T3; Q9CPW4; Q9D8E7	R-MMU-6798695; R-MMU-2029482; R-MMU-8856828; R-MMU-3928662; R-MMU-5663213	R-MMU-6798695; R-MMU-2029482; R-MMU-8856828; R-MMU-3928662; R-MMU-5663213	Neutrophil degranulation; Regulation of actin dynamics for phagocytic cup formation; Clathrin-mediated endocytosis; EPHB-mediated forward signaling; RHO GTPases Activate WASPs and WAVEs	WP523; WP5242	Regulation of actin cytoskeleton; Comprehensive IL-17A signaling	65	7	0	12	6	1	High	Peak Found	Peak Found	1
High	IsMasterProtein	P56395	Cytochrome b5 OS=Mus musculus OX=10090 GN=Cyb5a PE=1 SV=2	>sp|P56395|CYB5_MOUSE Cytochrome b5 OS=Mus musculus OX=10090 GN=Cyb5a PE=1 SV=2	False	56	9	9	29	9	9	134	15.2	5.07		284.4	15.6		2.60551e+07	1.42787e+06				other metabolic processes	other membranes;cytosol;ER/Golgi	other molecular function	Pf00173	[GO:0004768]; GO:0016215; GO:0016717; GO:0016705; GO:0016491; GO:0003824; GO:0003674;[GO:0005783]; GO:0043231; GO:0005737; GO:0012505; GO:0043227; GO:0043229; GO:0110165; GO:0005622; GO:0043226; GO:0005575;[GO:0005789]; GO:0031090; GO:0042175; GO:0098827; GO:0016020; GO:0043227; GO:0012505; GO:0031984; GO:0005783; GO:0110165; GO:0043226; GO:0043229; GO:0043231; GO:0005737; GO:0005575; GO:0005622;…	109672	ENSMUSG00000024646	Cyb5a	mmu:109672; P56395	R-MMU-9609523; R-MMU-196836	R-MMU-9609523; R-MMU-196836	Insertion of tail-anchored proteins into the endoplasmic reticulum membrane; Vitamin C (ascorbate) metabolism	WP1274	Oxidation by cytochrome P450	45	3	0	9	9		High	High	Not Found	1
High	IsMasterProtein	Q9WVA4	Transgelin-2 OS=Mus musculus OX=10090 GN=Tagln2 PE=1 SV=4	>sp|Q9WVA4|TAGL2_MOUSE Transgelin-2 OS=Mus musculus OX=10090 GN=Tagln2 PE=1 SV=4	False	56	11	14	44	10	11	199	22.4	8.24		156.7	120.9	22.4	1.17358e+07	9.05668e+06	1.67479e+06			other biological processes			Pf00307, Pf00402	[GO:0030855]; GO:0030154; GO:0060429; GO:0048869; GO:0009888; GO:0009987; GO:0032502; GO:0048856; GO:0008150	21346	ENSMUSG00000026547	Tagln2	mmu:21346; Q3TIB8; Q6A0C6; Q78ZX2; Q91VU2; Q9WVA4	R-MMU-114608	R-MMU-114608	Platelet degranulation			11	1	0	14	14	6	High	High	Peak Found	1
High	IsMasterProtein	P62267	40S ribosomal protein S23 OS=Mus musculus OX=10090 GN=Rps23 PE=1 SV=3	>sp|P62267|RS23_MOUSE 40S ribosomal protein S23 OS=Mus musculus OX=10090 GN=Rps23 PE=1 SV=3	False	34	10	10	26	10	10	143	15.8	10.49		214.1	17.8	68.1	2.29561e+07	1.90722e+06	7.30825e+06			cell organization and biogenesis;protein metabolism;other metabolic processes;other biological processes	cytosol;ER/Golgi;translational apparatus;nucleus;other cell component	other molecular function	Pf00164	[GO:0002181]; GO:0006412; GO:0009059; GO:0019538; GO:0010467; GO:0009058; GO:0043170; GO:0044238; GO:0008152; GO:0009987; GO:0008150;[GO:0003735]; GO:0005198; GO:0003674;[GO:0005730]; GO:0043232; GO:0031981; GO:0043228; GO:0043229; GO:0070013; GO:0005634; GO:0043226; GO:0005622; GO:0043233; GO:0043231; GO:0110165; GO:0031974; GO:0043227; GO:0005575;[GO:0005737]; GO:0110165; GO:0005622; GO:0005575…	66475	ENSMUSG00000049517	Rps23	mmu:66475; P39028; P62267; Q542K7	R-MMU-156827; R-MMU-1799339; R-MMU-6791226; R-MMU-72689; R-MMU-72706; R-MMU-975956; R-MMU-975957; R-MMU-72649; R-MMU-72695; R-MMU-72702; R-MMU-9629569	R-MMU-156827; R-MMU-1799339; R-MMU-6791226; R-MMU-72689; R-MMU-72706; R-MMU-975956; R-MMU-975957; R-MMU-72649; R-MMU-72695; R-MMU-72702; R-MMU-9629569	L13a-mediated translational silencing of Ceruloplasmin expression; SRP-dependent cotranslational protein targeting to membrane; Major pathway of rRNA processing in the nucleolus and cytosol; Formation of a pool of free 40S subunits; GTP hydrolysis and joining of the 60S ribosomal subunit; Nonsense Mediated Decay (NMD) independent of the Exon Junction Complex (EJC); Nonsense Mediated Decay (NMD) e…	WP163; WP310	Cytoplasmic ribosomal proteins; mRNA processing	59	13	0	10	7	3	High	High	Peak Found	1
High	IsMasterProtein	P83882	60S ribosomal protein L36a OS=Mus musculus OX=10090 GN=Rpl36a PE=1 SV=2	>sp|P83882|RL36A_MOUSE 60S ribosomal protein L36a OS=Mus musculus OX=10090 GN=Rpl36a PE=1 SV=2	False	44	9	9	24	9	9	106	12.4	10.58		271.2	27.6	1.2	2.22086e+07	2.26129e+06	94305.7			protein metabolism;other metabolic processes	cytosol;translational apparatus;other cell component	other molecular function	Pf00935	[GO:0002181]; GO:0006412; GO:0009059; GO:0019538; GO:0010467; GO:0009058; GO:0043170; GO:0044238; GO:0008152; GO:0009987; GO:0008150;[GO:0003735]; GO:0005198; GO:0003674;[GO:0005737]; GO:0110165; GO:0005622; GO:0005575;[GO:0005829]; GO:0110165; GO:0005737; GO:0005575; GO:0005622;[GO:0005840]; GO:0043232; GO:0043228; GO:0043229; GO:0043226; GO:0005622; GO:0110165; GO:0005575;[GO:0022625]; GO:00159…	19982; 66483	ENSMUSG00000049751; ENSMUSG00000079435	Rpl36a	mmu:19982; mmu:66483; P09896; P10661; P83882	R-MMU-1799339; R-MMU-156827; R-MMU-6791226; R-MMU-72689; R-MMU-72706; R-MMU-975956; R-MMU-975957	R-MMU-1799339; R-MMU-156827; R-MMU-6791226; R-MMU-72689; R-MMU-72706; R-MMU-975956; R-MMU-975957	SRP-dependent cotranslational protein targeting to membrane; L13a-mediated translational silencing of Ceruloplasmin expression; Major pathway of rRNA processing in the nucleolus and cytosol; Formation of a pool of free 40S subunits; GTP hydrolysis and joining of the 60S ribosomal subunit; Nonsense Mediated Decay (NMD) independent of the Exon Junction Complex (EJC); Nonsense Mediated Decay (NMD) e…	WP163	Cytoplasmic ribosomal proteins	38	8	0	9	8	1	High	High	Peak Found	1
High	IsMasterProtein	P62869	Elongin-B OS=Mus musculus OX=10090 GN=Elob PE=1 SV=1	>sp|P62869|ELOB_MOUSE Elongin-B OS=Mus musculus OX=10090 GN=Elob PE=1 SV=1	False	37	8	8	20	8	8	118	13.2	5.01		229.5	42.8	27.7	9.83921e+06	1.83518e+06	1.1896e+06			protein metabolism;RNA metabolism OR transcription;other metabolic processes	cytosol;nucleus;other cell component	other molecular function	Pf00240	[GO:0001222]; GO:0001221; GO:0008134; GO:0005515; GO:0005488; GO:0003674;[GO:0005829]; GO:0110165; GO:0005737; GO:0005575; GO:0005622;[GO:0006367]; GO:0006352; GO:0006366; GO:0032774; GO:0006351; GO:0016070; GO:0141187; GO:0010467; GO:0090304; GO:0009059; GO:0034654; GO:0006139; GO:0043170; GO:0009058; GO:0044238; GO:0008152; GO:0009987; GO:0008150;[GO:0006368]; GO:0006354; GO:0006366; GO:0032774…	67673	ENSMUSG00000055839	Elob	mmu:67673; P62869; Q63529; Q80W20	R-MMU-112382; R-MMU-674695; R-MMU-6796648; R-MMU-8951664; R-MMU-983168; R-MMU-1234176; R-MMU-9705462	R-MMU-112382; R-MMU-674695; R-MMU-75955; R-MMU-6796648; R-MMU-8951664; R-MMU-983168; R-MMU-1234176; R-MMU-9705462	Formation of RNA Pol II elongation complex ; RNA Polymerase II Pre-transcription Events; TP53 Regulates Transcription of DNA Repair Genes; Neddylation; Antigen processing: Ubiquitination & Proteasome degradation; Oxygen-dependent proline hydroxylation of Hypoxia-inducible Factor Alpha; Inactivation of CSF3 (G-CSF) signaling			105	8	0	8	8	1	High	High	Peak Found	1
High	IsMasterProtein	P62830	60S ribosomal protein L23 OS=Mus musculus OX=10090 GN=Rpl23 PE=1 SV=1	>sp|P62830|RL23_MOUSE 60S ribosomal protein L23 OS=Mus musculus OX=10090 GN=Rpl23 PE=1 SV=1	False	71	15	22	89	15	15	140	14.9	10.51		28.7	270.7	0.6	9.03291e+06	8.53149e+07	199458			cell cycle OR cell proliferation;cell organization and biogenesis;protein metabolism;other metabolic processes;other biological processes	cytosol;translational apparatus;nucleus;other cell component	enzyme regulator activity;other molecular function	Pf00238	[GO:0000122]; GO:0006357; GO:0045892; GO:0006355; GO:1902679; GO:0010468; GO:2001141; GO:0010558; GO:0051253; GO:0010556; GO:0051252; GO:0009890; GO:0010605; GO:0045934; GO:0009889; GO:0060255; GO:0019219; GO:0009892; GO:0019222; GO:0080090; GO:0048523; GO:0050794; GO:0048519; GO:0050789; GO:0065007; GO:0008150;[GO:0001223]; GO:0001221; GO:0008134; GO:0005515; GO:0005488; GO:0003674;[GO:0002181];…	65019	ENSMUSG00000071415	Rpl23	mmu:65019; P23131; P24048; P62830; Q29246; Q3THU4; Q9CZE6; Q9DCQ4	R-MMU-156827; R-MMU-1799339; R-MMU-6791226; R-MMU-72689; R-MMU-72706; R-MMU-975956; R-MMU-975957	R-MMU-156827; R-MMU-1799339; R-MMU-6791226; R-MMU-72689; R-MMU-72706; R-MMU-975956; R-MMU-975957	L13a-mediated translational silencing of Ceruloplasmin expression; SRP-dependent cotranslational protein targeting to membrane; Major pathway of rRNA processing in the nucleolus and cytosol; Formation of a pool of free 40S subunits; GTP hydrolysis and joining of the 60S ribosomal subunit; Nonsense Mediated Decay (NMD) independent of the Exon Junction Complex (EJC); Nonsense Mediated Decay (NMD) e…			146	7	0	18	20	2	High	High	Peak Found	1
High	IsMasterProtein	P61358	60S ribosomal protein L27 OS=Mus musculus OX=10090 GN=Rpl27 PE=1 SV=2	>sp|P61358|RL27_MOUSE 60S ribosomal protein L27 OS=Mus musculus OX=10090 GN=Rpl27 PE=1 SV=2	False	38	7	8	17	7	7	136	15.8	10.56		247.7	30.2	22.1	1.42205e+07	1.73304e+06	1.26956e+06			protein metabolism;RNA metabolism OR transcription;other metabolic processes;other biological processes	other membranes;cytosol;ER/Golgi;translational apparatus;nucleus;other cell component	other molecular function	Pf00467, Pf01777	[GO:0002181]; GO:0006412; GO:0009059; GO:0019538; GO:0010467; GO:0009058; GO:0043170; GO:0044238; GO:0008152; GO:0009987; GO:0008150;[GO:0003735]; GO:0005198; GO:0003674;[GO:0005654]; GO:0110165; GO:0031981; GO:0005575; GO:0070013; GO:0005634; GO:0043233; GO:0043229; GO:0043231; GO:0031974; GO:0043226; GO:0005622; GO:0043227;[GO:0005730]; GO:0043232; GO:0031981; GO:0043228; GO:0043229; GO:0070013…	19942	ENSMUSG00000063316	Rpl27	mmu:19942; P61358	R-MMU-156827; R-MMU-1799339; R-MMU-6791226; R-MMU-72689; R-MMU-72706; R-MMU-975956; R-MMU-975957	R-MMU-156827; R-MMU-1799339; R-MMU-6791226; R-MMU-72689; R-MMU-72706; R-MMU-975956; R-MMU-975957	L13a-mediated translational silencing of Ceruloplasmin expression; SRP-dependent cotranslational protein targeting to membrane; Major pathway of rRNA processing in the nucleolus and cytosol; Formation of a pool of free 40S subunits; GTP hydrolysis and joining of the 60S ribosomal subunit; Nonsense Mediated Decay (NMD) independent of the Exon Junction Complex (EJC); Nonsense Mediated Decay (NMD) e…	WP163	Cytoplasmic ribosomal proteins	88	8	0	8	5	2	High	Peak Found	Peak Found	1
High	IsMasterProtein	Q9CZY3	Ubiquitin-conjugating enzyme E2 variant 1 OS=Mus musculus OX=10090 GN=Ube2v1 PE=1 SV=1	>sp|Q9CZY3|UB2V1_MOUSE Ubiquitin-conjugating enzyme E2 variant 1 OS=Mus musculus OX=10090 GN=Ube2v1 PE=1 SV=1	False	41	6	8	17	2	2	147	16.3	7.96		293	7		2.13112e+06	50791.4				protein metabolism;DNA metabolism;other metabolic processes;stress response;other biological processes	cytosol;nucleus;other cell component	other molecular function	Pf00179	[GO:0000151]; GO:0140535; GO:1990234; GO:0032991; GO:1902494; GO:0005575;[GO:0005654]; GO:0110165; GO:0031981; GO:0005575; GO:0070013; GO:0005634; GO:0043233; GO:0043229; GO:0043231; GO:0031974; GO:0043226; GO:0005622; GO:0043227;[GO:0005829]; GO:0110165; GO:0005737; GO:0005575; GO:0005622;[GO:0031372]; GO:0031371; GO:0140535; GO:1990234; GO:0032991; GO:1902494; GO:0005575;[GO:0031624]; GO:004439…	66589	ENSMUSG00000078923	Ube2v1	A2A467; mmu:66589; Q8VEB5; Q9CZY3; Q9ERI7	R-MMU-2871837; R-MMU-202424; R-MMU-983168; R-MMU-5607764; R-MMU-9646399; R-MMU-5205685; R-MMU-168638; R-MMU-937041; R-MMU-450302; R-MMU-445989; R-MMU-937039; R-MMU-975144; R-MMU-450321	R-MMU-2871837; R-MMU-202424; R-MMU-983168; R-MMU-5607764; R-MMU-9646399; R-MMU-5205685; R-MMU-168638; R-MMU-937041; R-MMU-9020702; R-MMU-450302; R-MMU-445989; R-MMU-937039; R-MMU-975144; R-MMU-450321	FCERI mediated NF-kB activation; Downstream TCR signaling; Antigen processing: Ubiquitination & Proteasome degradation; CLEC7A (Dectin-1) signaling; Aggrephagy; PINK1-PRKN Mediated Mitophagy; NOD1/2 Signaling Pathway; IKK complex recruitment mediated by RIP1; activated TAK1 mediates p38 MAPK activation; TAK1-dependent IKK and NF-kappa-B activation ; IRAK1 recruits IKK complex; IRAK1 recruits IKK …			90	14	0	3	1		High	Peak Found	Not Found	1
High	IsMasterProtein	Q9JHJ0	Tropomodulin-3 OS=Mus musculus OX=10090 GN=Tmod3 PE=1 SV=1	>sp|Q9JHJ0|TMOD3_MOUSE Tropomodulin-3 OS=Mus musculus OX=10090 GN=Tmod3 PE=1 SV=1	False	20	7	10	24	7	7	352	39.5	5.14		172.3	121.4	6.2	7.45322e+06	5.25127e+06	269752			cell cycle OR cell proliferation;cell organization and biogenesis;other biological processes	cytoskeleton;other cell component	cytoskeletal activity	Pf03250	[GO:0001726]; GO:0120025; GO:0031252; GO:0042995; GO:0110165; GO:0005575;[GO:0003779]; GO:0008092; GO:0005515; GO:0005488; GO:0003674;[GO:0005523]; GO:0008092; GO:0005515; GO:0005488; GO:0003674;[GO:0005865]; GO:0036379; GO:0015629; GO:0030017; GO:0110165; GO:0030016; GO:0005856; GO:0005575; GO:0043292; GO:0043232; GO:0099512; GO:0005737; GO:0043228; GO:0043229; GO:0099081; GO:0005622; GO:0043226…	50875	ENSMUSG00000058587	Tmod3	mmu:50875; Q3TIT1; Q9JHJ0	R-MMU-9696264; R-MMU-9013418; R-MMU-390522	R-MMU-9696264; R-MMU-9013418; R-MMU-390522	RND3 GTPase cycle; RHOBTB2 GTPase cycle; Striated Muscle Contraction			117	3	0	10	10	2	High	High	Peak Found	1
High	IsMasterProtein	P62301	40S ribosomal protein S13 OS=Mus musculus OX=10090 GN=Rps13 PE=1 SV=2	>sp|P62301|RS13_MOUSE 40S ribosomal protein S13 OS=Mus musculus OX=10090 GN=Rps13 PE=1 SV=2	False	46	8	8	18	8	8	151	17.2	10.54		276.9	21.2	1.9	1.35344e+07	1.03606e+06	94235.7			protein metabolism;other metabolic processes;other biological processes	cytosol;translational apparatus;nucleus;other cell component	nucleic acid binding activity;other molecular function	Pf00312, Pf08069	[GO:0002181]; GO:0006412; GO:0009059; GO:0019538; GO:0010467; GO:0009058; GO:0043170; GO:0044238; GO:0008152; GO:0009987; GO:0008150;[GO:0003735]; GO:0005198; GO:0003674;[GO:0005730]; GO:0043232; GO:0031981; GO:0043228; GO:0043229; GO:0070013; GO:0005634; GO:0043226; GO:0005622; GO:0043233; GO:0043231; GO:0110165; GO:0031974; GO:0043227; GO:0005575;[GO:0005737]; GO:0110165; GO:0005622; GO:0005575…	68052	ENSMUSG00000090862	Rps13	mmu:68052; P62301	R-MMU-156827; R-MMU-1799339; R-MMU-6791226; R-MMU-72689; R-MMU-72706; R-MMU-975956; R-MMU-975957; R-MMU-72649; R-MMU-72695; R-MMU-72702	R-MMU-156827; R-MMU-1799339; R-MMU-6791226; R-MMU-72689; R-MMU-72706; R-MMU-975956; R-MMU-975957; R-MMU-72649; R-MMU-72695; R-MMU-72702	L13a-mediated translational silencing of Ceruloplasmin expression; SRP-dependent cotranslational protein targeting to membrane; Major pathway of rRNA processing in the nucleolus and cytosol; Formation of a pool of free 40S subunits; GTP hydrolysis and joining of the 60S ribosomal subunit; Nonsense Mediated Decay (NMD) independent of the Exon Junction Complex (EJC); Nonsense Mediated Decay (NMD) e…	WP163; WP310	Cytoplasmic ribosomal proteins; mRNA processing	77	12	0	8	5	1	High	High	Peak Found	1
High	IsMasterProtein	P47955	60S acidic ribosomal protein P1 OS=Mus musculus OX=10090 GN=Rplp1 PE=1 SV=1	>sp|P47955|RLA1_MOUSE 60S acidic ribosomal protein P1 OS=Mus musculus OX=10090 GN=Rplp1 PE=1 SV=1	False	68	4	5	18	4	4	114	11.5	4.32		280.1	17.1	2.8	1.49659e+07	913183	148830			protein metabolism;other metabolic processes;other biological processes	cytosol;translational apparatus;other cell component	other molecular function	Pf00428	[GO:0002181]; GO:0006412; GO:0009059; GO:0019538; GO:0010467; GO:0009058; GO:0043170; GO:0044238; GO:0008152; GO:0009987; GO:0008150;[GO:0003735]; GO:0005198; GO:0003674;[GO:0005737]; GO:0110165; GO:0005622; GO:0005575;[GO:0005829]; GO:0110165; GO:0005737; GO:0005575; GO:0005622;[GO:0005840]; GO:0043232; GO:0043228; GO:0043229; GO:0043226; GO:0005622; GO:0110165; GO:0005575;[GO:0006414]; GO:00090…	56040	ENSMUSG00000007892	Rplp1	mmu:56040; P47955	R-MMU-1799339; R-MMU-156827; R-MMU-6791226; R-MMU-72689; R-MMU-72706; R-MMU-975956; R-MMU-975957	R-MMU-1799339; R-MMU-156827; R-MMU-6791226; R-MMU-72689; R-MMU-72706; R-MMU-975956; R-MMU-975957	SRP-dependent cotranslational protein targeting to membrane; L13a-mediated translational silencing of Ceruloplasmin expression; Major pathway of rRNA processing in the nucleolus and cytosol; Formation of a pool of free 40S subunits; GTP hydrolysis and joining of the 60S ribosomal subunit; Nonsense Mediated Decay (NMD) independent of the Exon Junction Complex (EJC); Nonsense Mediated Decay (NMD) e…	WP163	Cytoplasmic ribosomal proteins	47	8	0	5	4	2	High	High	Peak Found	1
High	IsMasterProtein	P19783	Cytochrome c oxidase subunit 4 isoform 1, mitochondrial OS=Mus musculus OX=10090 GN=Cox4i1 PE=1 SV=2	>sp|P19783|COX41_MOUSE Cytochrome c oxidase subunit 4 isoform 1, mitochondrial OS=Mus musculus OX=10090 GN=Cox4i1 PE=1 SV=2	False	45	9	11	58	9	9	169	19.5	9.23		57.8	228.6	13.6	1.2437e+07	4.91928e+07	2.92257e+06			other metabolic processes;other biological processes	other membranes;cytosol;mitochondrion;nucleus		Pf02936	[GO:0005654]; GO:0110165; GO:0031981; GO:0005575; GO:0070013; GO:0005634; GO:0043233; GO:0043229; GO:0043231; GO:0031974; GO:0043226; GO:0005622; GO:0043227;[GO:0005739]; GO:0043231; GO:0005737; GO:0043227; GO:0043229; GO:0110165; GO:0005622; GO:0043226; GO:0005575;[GO:0005743]; GO:0019866; GO:0031966; GO:0031090; GO:0031967; GO:0005740; GO:0016020; GO:0043227; GO:0110165; GO:0043229; GO:0005739;…	12857	ENSMUSG00000031818	Cox4i1	mmu:12857; P19783; Q545A9	R-MMU-5628897; R-MMU-611105; R-MMU-9707564; R-MMU-9864848	R-MMU-5628897; R-MMU-611105; R-MMU-9707564; R-MMU-9864848	TP53 Regulates Metabolic Genes; Respiratory electron transport; Cytoprotection by HMOX1; Complex IV assembly	WP295	Electron transport chain	50	5	0	10	11	3	High	High	Peak Found	1
High	IsMasterProtein	Q9D1R9	60S ribosomal protein L34 OS=Mus musculus OX=10090 GN=Rpl34 PE=1 SV=2	>sp|Q9D1R9|RL34_MOUSE 60S ribosomal protein L34 OS=Mus musculus OX=10090 GN=Rpl34 PE=1 SV=2	False	48	13	14	43	13	13	117	13.3	11.47		83.5	215.6	0.9	1.53249e+07	3.95776e+07	161330			protein metabolism;other metabolic processes	cytosol;ER/Golgi;translational apparatus;nucleus;other cell component	other molecular function	Pf01199	[GO:0002181]; GO:0006412; GO:0009059; GO:0019538; GO:0010467; GO:0009058; GO:0043170; GO:0044238; GO:0008152; GO:0009987; GO:0008150;[GO:0003735]; GO:0005198; GO:0003674;[GO:0005730]; GO:0043232; GO:0031981; GO:0043228; GO:0043229; GO:0070013; GO:0005634; GO:0043226; GO:0005622; GO:0043233; GO:0043231; GO:0110165; GO:0031974; GO:0043227; GO:0005575;[GO:0005737]; GO:0110165; GO:0005622; GO:0005575…	68436	ENSMUSG00000062006	Rpl34	mmu:619547; mmu:68436; Q497V4; Q9D1R9	R-MMU-156827; R-MMU-1799339; R-MMU-6791226; R-MMU-72689; R-MMU-72706; R-MMU-975956; R-MMU-975957	R-MMU-156827; R-MMU-1799339; R-MMU-6791226; R-MMU-72689; R-MMU-72706; R-MMU-975956; R-MMU-975957	L13a-mediated translational silencing of Ceruloplasmin expression; SRP-dependent cotranslational protein targeting to membrane; Major pathway of rRNA processing in the nucleolus and cytosol; Formation of a pool of free 40S subunits; GTP hydrolysis and joining of the 60S ribosomal subunit; Nonsense Mediated Decay (NMD) independent of the Exon Junction Complex (EJC); Nonsense Mediated Decay (NMD) e…	WP163	Cytoplasmic ribosomal proteins	48	8	0	14	14	2	High	High	Peak Found	1
High	IsMasterProtein	P62852	40S ribosomal protein S25 OS=Mus musculus OX=10090 GN=Rps25 PE=1 SV=1	>sp|P62852|RS25_MOUSE 40S ribosomal protein S25 OS=Mus musculus OX=10090 GN=Rps25 PE=1 SV=1	False	38	8	8	20	8	8	125	13.7	10.11		240.3	44.5	15.2	8.68915e+06	1.61033e+06	549039			protein metabolism;RNA metabolism OR transcription;other metabolic processes;other biological processes	cytosol;translational apparatus;nucleus;other cell component	other molecular function	Pf03297	[GO:0002181]; GO:0006412; GO:0009059; GO:0019538; GO:0010467; GO:0009058; GO:0043170; GO:0044238; GO:0008152; GO:0009987; GO:0008150;[GO:0003735]; GO:0005198; GO:0003674;[GO:0005730]; GO:0043232; GO:0031981; GO:0043228; GO:0043229; GO:0070013; GO:0005634; GO:0043226; GO:0005622; GO:0043233; GO:0043231; GO:0110165; GO:0031974; GO:0043227; GO:0005575;[GO:0005737]; GO:0110165; GO:0005622; GO:0005575…	75617	ENSMUSG00000009927	Rps25	mmu:75617; P25111; P62852	R-MMU-156827; R-MMU-72706; R-MMU-72649; R-MMU-72702; R-MMU-1799339; R-MMU-6791226; R-MMU-72689; R-MMU-975956; R-MMU-975957; R-MMU-72695	R-MMU-156827; R-MMU-72706; R-MMU-72649; R-MMU-72702; R-MMU-1799339; R-MMU-6791226; R-MMU-72689; R-MMU-975956; R-MMU-975957; R-MMU-72695	L13a-mediated translational silencing of Ceruloplasmin expression; GTP hydrolysis and joining of the 60S ribosomal subunit; Translation initiation complex formation; Ribosomal scanning and start codon recognition; SRP-dependent cotranslational protein targeting to membrane; Major pathway of rRNA processing in the nucleolus and cytosol; Formation of a pool of free 40S subunits; Nonsense Mediated D…	WP163	Cytoplasmic ribosomal proteins	60	11	0	8	6	5	High	High	Peak Found	1
High	IsMasterProtein	Q7TMF3	NADH dehydrogenase [ubiquinone] 1 alpha subcomplex subunit 12 OS=Mus musculus OX=10090 GN=Ndufa12 PE=1 SV=2	>sp|Q7TMF3|NDUAC_MOUSE NADH dehydrogenase [ubiquinone] 1 alpha subcomplex subunit 12 OS=Mus musculus OX=10090 GN=Ndufa12 PE=1 SV=2	False	47	7	7	15	7	7	145	17.1	9.36		287.9	9.5	2.6	4.23019e+06	139117	38554.6			other metabolic processes	other membranes;mitochondrion		Pf05071	[GO:0005739]; GO:0043231; GO:0005737; GO:0043227; GO:0043229; GO:0110165; GO:0005622; GO:0043226; GO:0005575;[GO:0005743]; GO:0019866; GO:0031966; GO:0031090; GO:0031967; GO:0005740; GO:0016020; GO:0043227; GO:0110165; GO:0043229; GO:0005739; GO:0043226; GO:0005575; GO:0005622; GO:0043231; GO:0005737;[GO:0009060]; GO:0045333; GO:0015980; GO:0006091; GO:0008152; GO:0009987; GO:0008150;[GO:0042775]…	66414	ENSMUSG00000020022	Ndufa12	mmu:66414; Q3TIA0; Q7TMF3	R-MMU-6799198	R-MMU-611105; R-MMU-6799198	Complex I biogenesis	WP295	Electron transport chain	76	3	0	7	5	1	High	Peak Found	Peak Found	1
High	IsMasterProtein	P48428	Tubulin-specific chaperone A OS=Mus musculus OX=10090 GN=Tbca PE=1 SV=3	>sp|P48428|TBCA_MOUSE Tubulin-specific chaperone A OS=Mus musculus OX=10090 GN=Tbca PE=1 SV=3	False	63	9	10	15	9	9	108	12.8	5.27		293.3	4.5	2.1	2.26062e+07	350443	165001			cell organization and biogenesis;protein metabolism;other metabolic processes	cytoskeleton;nucleus;other cell component	cytoskeletal activity	Pf02970	[GO:0005730]; GO:0043232; GO:0031981; GO:0043228; GO:0043229; GO:0070013; GO:0005634; GO:0043226; GO:0005622; GO:0043233; GO:0043231; GO:0110165; GO:0031974; GO:0043227; GO:0005575;[GO:0005737]; GO:0110165; GO:0005622; GO:0005575;[GO:0005874]; GO:0099513; GO:0015630; GO:0099512; GO:0005856; GO:0099081; GO:0043232; GO:0099080; GO:0043228; GO:0043229; GO:0110165; GO:0043226; GO:0005622; GO:0005575;…	21371	ENSMUSG00000042043	Tbca	mmu:21371; P48428						49	0	0	10	4	3	High	Peak Found	Peak Found	1
High	IsMasterProtein	P99027	60S acidic ribosomal protein P2 OS=Mus musculus OX=10090 GN=Rplp2 PE=1 SV=3	>sp|P99027|RLA2_MOUSE 60S acidic ribosomal protein P2 OS=Mus musculus OX=10090 GN=Rplp2 PE=1 SV=3	False	83	11	12	50	11	11	115	11.6	4.54		27.1	271.3	1.6	7.46891e+06	7.48785e+07	438266			protein metabolism;other metabolic processes	cytosol;translational apparatus;other cell component	other molecular function	Pf00428	[GO:0002181]; GO:0006412; GO:0009059; GO:0019538; GO:0010467; GO:0009058; GO:0043170; GO:0044238; GO:0008152; GO:0009987; GO:0008150;[GO:0002182]; GO:0006414; GO:0002181; GO:0009059; GO:0006412; GO:0009058; GO:0043170; GO:0019538; GO:0010467; GO:0008152; GO:0044238; GO:0009987; GO:0008150;[GO:0003735]; GO:0005198; GO:0003674;[GO:0005737]; GO:0110165; GO:0005622; GO:0005575;[GO:0005829]; GO:011016…	67186	ENSMUSG00000025508	Rplp2	mmu:67186; P99027; Q3TKY3; Q9CQ99; Q9CZJ8	R-MMU-156827; R-MMU-1799339; R-MMU-6791226; R-MMU-72689; R-MMU-72706; R-MMU-975956; R-MMU-975957	R-MMU-156827; R-MMU-1799339; R-MMU-6791226; R-MMU-72689; R-MMU-72706; R-MMU-975956; R-MMU-975957	L13a-mediated translational silencing of Ceruloplasmin expression; SRP-dependent cotranslational protein targeting to membrane; Major pathway of rRNA processing in the nucleolus and cytosol; Formation of a pool of free 40S subunits; GTP hydrolysis and joining of the 60S ribosomal subunit; Nonsense Mediated Decay (NMD) independent of the Exon Junction Complex (EJC); Nonsense Mediated Decay (NMD) e…	WP163	Cytoplasmic ribosomal proteins	40	8	0	11	12	1	High	High	Peak Found	1
High	IsMasterProtein	Q9D2M8	Ubiquitin-conjugating enzyme E2 variant 2 OS=Mus musculus OX=10090 GN=Ube2v2 PE=1 SV=4	>sp|Q9D2M8|UB2V2_MOUSE Ubiquitin-conjugating enzyme E2 variant 2 OS=Mus musculus OX=10090 GN=Ube2v2 PE=1 SV=4	False	37	6	7	14	2	2	145	16.4	8.09		251.9	19.7	28.4	6.99176e+06	547775	787643			DNA metabolism;other metabolic processes;stress response;other biological processes	nucleus;other cell component		Pf00179	[GO:0000729]; GO:0006259; GO:0006302; GO:0090304; GO:0006281; GO:0006139; GO:0043170; GO:0006974; GO:0044238; GO:0008152; GO:0033554; GO:0009987; GO:0006950; GO:0051716; GO:0008150; GO:0050896;[GO:0005634]; GO:0043231; GO:0043227; GO:0043229; GO:0043226; GO:0005622; GO:0110165; GO:0005575;[GO:0005654]; GO:0110165; GO:0031981; GO:0005575; GO:0070013; GO:0005634; GO:0043233; GO:0043229; GO:0043231;…	70620	ENSMUSG00000022674	Ube2v2	A6X924; mmu:70620; Q8BGH6; Q8CE99; Q8K2V7; Q9CYD7; Q9D2M8; Q9ERI8	R-MMU-5693565; R-MMU-5693571; R-MMU-5693607; R-MMU-69473; R-MMU-983168; R-MMU-5696395; R-MMU-8866654	R-MMU-5693565; R-MMU-5693571; R-MMU-5693607; R-MMU-69473; R-MMU-983168; R-MMU-5696395; R-MMU-8866654	Recruitment and ATM-mediated phosphorylation of repair and signaling proteins at DNA double strand breaks; Nonhomologous End-Joining (NHEJ); Processing of DNA double-strand break ends; G2/M DNA damage checkpoint; Antigen processing: Ubiquitination & Proteasome degradation; Formation of Incision Complex in GG-NER; E3 ubiquitin ligases ubiquitinate target proteins			74	7	5	7	4	1	High	Peak Found	Not Found	1
High	IsMasterProtein	P60867	40S ribosomal protein S20 OS=Mus musculus OX=10090 GN=Rps20 PE=1 SV=1	>sp|P60867|RS20_MOUSE 40S ribosomal protein S20 OS=Mus musculus OX=10090 GN=Rps20 PE=1 SV=1	False	56	11	11	54	11	11	119	13.4	9.94		28.3	271.4	0.3	7.58627e+06	7.26495e+07	75535.3			protein metabolism;other metabolic processes;other biological processes	cytosol;translational apparatus;other cell component	enzyme regulator activity;nucleic acid binding activity;other molecular function	Pf00338	[GO:0002181]; GO:0006412; GO:0009059; GO:0019538; GO:0010467; GO:0009058; GO:0043170; GO:0044238; GO:0008152; GO:0009987; GO:0008150;[GO:0003723]; GO:0003676; GO:0005488; GO:0003674;[GO:0003735]; GO:0005198; GO:0003674;[GO:0005737]; GO:0110165; GO:0005622; GO:0005575;[GO:0005829]; GO:0110165; GO:0005737; GO:0005575; GO:0005622;[GO:0005840]; GO:0043232; GO:0043228; GO:0043229; GO:0043226; GO:00056…	67427	ENSMUSG00000028234	Rps20	mmu:67427; P17075; P60867	R-MMU-156827; R-MMU-1799339; R-MMU-6791226; R-MMU-72689; R-MMU-72706; R-MMU-975956; R-MMU-975957; R-MMU-72649; R-MMU-72695; R-MMU-72702	R-MMU-156827; R-MMU-1799339; R-MMU-6791226; R-MMU-72689; R-MMU-72706; R-MMU-975956; R-MMU-975957; R-MMU-72649; R-MMU-72695; R-MMU-72702	L13a-mediated translational silencing of Ceruloplasmin expression; SRP-dependent cotranslational protein targeting to membrane; Major pathway of rRNA processing in the nucleolus and cytosol; Formation of a pool of free 40S subunits; GTP hydrolysis and joining of the 60S ribosomal subunit; Nonsense Mediated Decay (NMD) independent of the Exon Junction Complex (EJC); Nonsense Mediated Decay (NMD) e…	WP163; WP310	Cytoplasmic ribosomal proteins; mRNA processing	63	12	0	11	11	2	High	High	Peak Found	1
High	IsMasterProtein	P63017	Heat shock cognate 71 kDa protein OS=Mus musculus OX=10090 GN=Hspa8 PE=1 SV=1	>sp|P63017|HSP7C_MOUSE Heat shock cognate 71 kDa protein OS=Mus musculus OX=10090 GN=Hspa8 PE=1 SV=1	False	15	8	10	16	6	8	646	70.8	5.52		177.3	80.6	42.1	3.65071e+06	1.6595e+06	866371			cell cycle OR cell proliferation;cell organization and biogenesis;protein metabolism;RNA metabolism OR transcription;other metabolic processes;stress response;transport;developmental processes;other biological processes	non-structural extracellular;plasma membrane;other membranes;cytosol;cytoskeleton;ER/Golgi;nucleus;other cytoplasmic organelle;other cell component	signal transduction activity or receptor binding;nucleic acid binding activity;other molecular function	Pf00012	[GO:0000082]; GO:0044772; GO:0044843; GO:0044770; GO:1903047; GO:0022402; GO:0000278; GO:0009987; GO:0007049; GO:0008150;[GO:0000398]; GO:0000377; GO:0006397; GO:0000375; GO:0006396; GO:0016071; GO:0008380; GO:0044238; GO:0010467; GO:0032774; GO:0016070; GO:0008152; GO:0009059; GO:0141187; GO:0090304; GO:0009987; GO:0009058; GO:0043170; GO:0034654; GO:0006139; GO:0008150;[GO:0000974]; GO:0032991;…	15481	ENSMUSG00000015656	Hspa8	mmu:15481; P08109; P12225; P63017; Q3U6R0; Q3U764; Q3U7D7; Q3U7E2; Q3U9B4; Q3U9G0; Q3UGM0; Q5FWJ6; Q62373; Q62374; Q62375; Q6NZD0	R-MMU-6798695; R-MMU-72163; R-MMU-8856828; R-MMU-450408; R-MMU-8876725; R-MMU-3371453; R-MMU-9833482; R-MMU-3371497; R-MMU-432722; R-MMU-3371568; R-MMU-432720; R-MMU-888590	R-MMU-6798695; R-MMU-72163; R-MMU-8856828; R-MMU-450408; R-MMU-8876725; R-MMU-3371453; R-MMU-9833482; R-MMU-3371497; R-MMU-432722; R-MMU-3371568; R-MMU-432720; R-MMU-888590; R-MMU-3371571	Neutrophil degranulation; mRNA Splicing - Major Pathway; Clathrin-mediated endocytosis; AUF1 (hnRNP D0) binds and destabilizes mRNA; Protein methylation; Regulation of HSF1-mediated heat shock response; PKR-mediated signaling; HSP90 chaperone cycle for steroid hormone receptors (SHR) in the presence of ligand; Golgi Associated Vesicle Biogenesis; Attenuation phase; Lysosome Vesicle Biogenesis; GA…	WP493; WP544	Mapk signaling pathway; Exercise-induced circadian regulation	433	15	0	10	10	2	High	High	Peak Found	1
High	IsMasterProtein	Q9D967	Magnesium-dependent phosphatase 1 OS=Mus musculus OX=10090 GN=Mdp1 PE=1 SV=1	>sp|Q9D967|MGDP1_MOUSE Magnesium-dependent phosphatase 1 OS=Mus musculus OX=10090 GN=Mdp1 PE=1 SV=1	False	37	5	5	13	5	5	164	18.6	6.8		300			5.11693e+06							other molecular function	Pf12689	[GO:0004725]; GO:0004721; GO:0016791; GO:0140096; GO:0042578; GO:0003824; GO:0016788; GO:0003674; GO:0016787;[GO:0046872]; GO:0043169; GO:0043167; GO:0036094; GO:0005488; GO:0003674	67881	ENSMUSG00000002329	Mdp1	mmu:67881; Q9D967						15	0	0	5			High	Not Found	Not Found	1
High	IsMasterProtein	Q9ERL7	Glia maturation factor gamma OS=Mus musculus OX=10090 GN=Gmfg PE=1 SV=1	>sp|Q9ERL7|GMFG_MOUSE Glia maturation factor gamma OS=Mus musculus OX=10090 GN=Gmfg PE=1 SV=1	False	35	6	7	13	5	5	142	16.7	5.71		291.3	6.1	2.6	1.13635e+07	236550	102355			signal transduction;other biological processes		signal transduction activity or receptor binding;cytoskeletal activity;other molecular function	Pf00241	[GO:0003779]; GO:0008092; GO:0005515; GO:0005488; GO:0003674;[GO:0008083]; GO:0048018; GO:0005102; GO:0030546; GO:0007165; GO:0005515; GO:0030545; GO:0140677; GO:0009987; GO:0050794; GO:0007154; GO:0023052; GO:0051716; GO:0005488; GO:0098772; GO:0008150; GO:0050789; GO:0050896; GO:0003674; GO:0065007;[GO:0034316]; GO:0034315; GO:0051126; GO:0051125; GO:0051494; GO:1902904; GO:0110053; GO:0010639;…	63986	ENSMUSG00000060791	Gmfg	mmu:63986; Q9ERL7	R-MMU-6798695	R-MMU-6798695	Neutrophil degranulation			45	1	1	7	5	2	High	Peak Found	Peak Found	1
High	IsMasterProtein	Q62093	Serine/arginine-rich splicing factor 2 OS=Mus musculus OX=10090 GN=Srsf2 PE=1 SV=4	>sp|Q62093|SRSF2_MOUSE Serine/arginine-rich splicing factor 2 OS=Mus musculus OX=10090 GN=Srsf2 PE=1 SV=4	False	26	8	9	27	8	8	221	25.5	11.85		123	156.7	20.4	4.22396e+06	5.38258e+06	699585			RNA metabolism OR transcription;other metabolic processes;other biological processes	nucleus	nucleic acid binding activity;other molecular function	Pf00076	[GO:0000381]; GO:0048024; GO:0043484; GO:0050684; GO:0010468; GO:0080090; GO:1903311; GO:0010556; GO:0019222; GO:0051252; GO:0009889; GO:0060255; GO:0050794; GO:0019219; GO:0050789; GO:0065007; GO:0008150;[GO:0005080]; GO:0019901; GO:0019900; GO:0019899; GO:0005515; GO:0005488; GO:0003674;[GO:0005634]; GO:0043231; GO:0043227; GO:0043229; GO:0043226; GO:0005622; GO:0110165; GO:0005575;[GO:0005681]…	20382	ENSMUSG00000034120	Srsf2	mmu:20382; Q542L3; Q60701; Q62093	R-MMU-72163; R-MMU-159236; R-MMU-72187; R-MMU-73856; R-MMU-72165	R-MMU-72163; R-MMU-72203; R-MMU-159236; R-MMU-72187; R-MMU-73856; R-MMU-72165	mRNA Splicing - Major Pathway; Transport of Mature mRNA derived from an Intron-Containing Transcript; mRNA 3'-end processing; RNA Polymerase II Transcription Termination; mRNA Splicing - Minor Pathway	WP310	mRNA processing	81	7	0	9	9	3	High	High	Peak Found	1
High	IsMasterProtein	P62751	60S ribosomal protein L23a OS=Mus musculus OX=10090 GN=Rpl23a PE=1 SV=1	>sp|P62751|RL23A_MOUSE 60S ribosomal protein L23a OS=Mus musculus OX=10090 GN=Rpl23a PE=1 SV=1	False	33	6	6	18	6	6	156	17.7	10.45		243.9	56.1		8.00203e+06	1.84255e+06				protein metabolism;other metabolic processes	cytosol;translational apparatus;nucleus;other cell component	nucleic acid binding activity;other molecular function	Pf00276, Pf03939	[GO:0002181]; GO:0006412; GO:0009059; GO:0019538; GO:0010467; GO:0009058; GO:0043170; GO:0044238; GO:0008152; GO:0009987; GO:0008150;[GO:0003735]; GO:0005198; GO:0003674;[GO:0005634]; GO:0043231; GO:0043227; GO:0043229; GO:0043226; GO:0005622; GO:0110165; GO:0005575;[GO:0005737]; GO:0110165; GO:0005622; GO:0005575;[GO:0005829]; GO:0110165; GO:0005737; GO:0005575; GO:0005622;[GO:0005840]; GO:00432…	268449	ENSMUSG00000058546	Rpl23a	mmu:268449; P29316; P39024; P62751; Q92774	R-MMU-156827; R-MMU-72706; R-MMU-1799339; R-MMU-6791226; R-MMU-72689; R-MMU-975956; R-MMU-975957	R-MMU-156827; R-MMU-72706; R-MMU-1799339; R-MMU-6791226; R-MMU-72689; R-MMU-975956; R-MMU-975957	L13a-mediated translational silencing of Ceruloplasmin expression; GTP hydrolysis and joining of the 60S ribosomal subunit; SRP-dependent cotranslational protein targeting to membrane; Major pathway of rRNA processing in the nucleolus and cytosol; Formation of a pool of free 40S subunits; Nonsense Mediated Decay (NMD) independent of the Exon Junction Complex (EJC); Nonsense Mediated Decay (NMD) e…	WP163	Cytoplasmic ribosomal proteins	48	8	0	6	6		High	High	Not Found	1
High	IsMasterProtein	Q61166	Microtubule-associated protein RP/EB family member 1 OS=Mus musculus OX=10090 GN=Mapre1 PE=1 SV=3	>sp|Q61166|MARE1_MOUSE Microtubule-associated protein RP/EB family member 1 OS=Mus musculus OX=10090 GN=Mapre1 PE=1 SV=3	False	34	8	8	16	8	8	268	30	5.22		237.7	47.5	14.8	9.82405e+06	1.96263e+06	611420			cell cycle OR cell proliferation;cell organization and biogenesis;other biological processes	plasma membrane;other membranes;cytoskeleton;ER/Golgi;other cell component	cytoskeletal activity;other molecular function	Pf00307, Pf03271	[GO:0000132]; GO:0040001; GO:0051294; GO:0051293; GO:1902850; GO:0030010; GO:0000226; GO:0051649; GO:0051653; GO:0051656; GO:1903047; GO:0007163; GO:0007010; GO:0007017; GO:0051234; GO:0051641; GO:0022402; GO:0051640; GO:0000278; GO:0009987; GO:0006996; GO:0051179; GO:0007049; GO:0008150; GO:0016043; GO:0071840;[GO:0001578]; GO:0000226; GO:0007010; GO:0007017; GO:0006996; GO:0009987; GO:0016043; …	13589	ENSMUSG00000027479	Mapre1	mmu:13589; Q61166; Q7TN34	R-MMU-5620912; R-MMU-2500257; R-MMU-2565942; R-MMU-380259; R-MMU-380270; R-MMU-380320; R-MMU-8854518; R-MMU-8852276; R-MMU-2467813; R-MMU-5663220; R-MMU-9648025; R-MMU-141444	R-MMU-5620912; R-MMU-2500257; R-MMU-2565942; R-MMU-380259; R-MMU-380270; R-MMU-380284; R-MMU-380320; R-MMU-8854518; R-MMU-8852276; R-MMU-2467813; R-MMU-5663220; R-MMU-68877; R-MMU-9648025; R-MMU-141444	Anchoring of the basal body to the plasma membrane; Resolution of Sister Chromatid Cohesion; Regulation of PLK1 Activity at G2/M Transition; Loss of Nlp from mitotic centrosomes; Recruitment of mitotic centrosome proteins and complexes; Recruitment of NuMA to mitotic centrosomes; AURKA Activation by TPX2; The role of GTSE1 in G2/M progression after G2 checkpoint; Separation of Sister Chromatids; …			172	14	0	8	7	3	High	High	Peak Found	1
High	IsMasterProtein	Q9D358	Low molecular weight phosphotyrosine protein phosphatase OS=Mus musculus OX=10090 GN=Acp1 PE=1 SV=3	>sp|Q9D358|PPAC_MOUSE Low molecular weight phosphotyrosine protein phosphatase OS=Mus musculus OX=10090 GN=Acp1 PE=1 SV=3	False	17	4	4	14	4	4	158	18.2	6.74		266.2	33.8		6.36772e+06	809255					plasma membrane;other membranes;cytosol	other molecular function	Pf01451	[GO:0003993]; GO:0016791; GO:0042578; GO:0016788; GO:0016787; GO:0003824; GO:0003674;[GO:0004725]; GO:0004721; GO:0016791; GO:0140096; GO:0042578; GO:0003824; GO:0016788; GO:0003674; GO:0016787;[GO:0004726]; GO:0004725; GO:0004721; GO:0016791; GO:0140096; GO:0042578; GO:0003824; GO:0016788; GO:0003674; GO:0016787;[GO:0005829]; GO:0110165; GO:0005737; GO:0005575; GO:0005622;[GO:0009898]; GO:009856…	11431	ENSMUSG00000044573	Acp1	mmu:11431; O88739; O88740; Q9D358; Q9QWF5						24	0	0	4	4		High	High	Not Found	1
High	IsMasterProtein	P63242	Eukaryotic translation initiation factor 5A-1 OS=Mus musculus OX=10090 GN=Eif5a PE=1 SV=2	>sp|P63242|IF5A1_MOUSE Eukaryotic translation initiation factor 5A-1 OS=Mus musculus OX=10090 GN=Eif5a PE=1 SV=2	False	45	7	7	13	1	7	154	16.8	5.24		242	14.7	43.2	5.29466e+06	322407	945604			protein metabolism;other metabolic processes;signal transduction;other biological processes	other membranes;ER/Golgi;nucleus;other cell component	translation activity;nucleic acid binding activity;other molecular function	Pf01287, Pf21485	[GO:0003746]; GO:0180051; GO:0006414; GO:0003674; GO:0009059; GO:0006412; GO:0009058; GO:0043170; GO:0019538; GO:0010467; GO:0008152; GO:0044238; GO:0009987; GO:0008150;[GO:0005634]; GO:0043231; GO:0043227; GO:0043229; GO:0043226; GO:0005622; GO:0110165; GO:0005575;[GO:0005642]; GO:0016020; GO:0042175; GO:0110165; GO:0012505; GO:0005575;[GO:0005643]; GO:0140513; GO:0005635; GO:0032991; GO:0005634…	276770	ENSMUSG00000078812	Eif5a	mmu:276770; P10159; P63242; Q16182; Q5NCX0; Q78NR3; Q9D0G2	R-MMU-204626	R-MMU-204626	Hypusine synthesis from eIF5A-lysine	WP307	Translation factors	131	2	0	7	4	5	High	High	Peak Found	1
High	IsMasterProtein	Q8BL97	Serine/arginine-rich splicing factor 7 OS=Mus musculus OX=10090 GN=Srsf7 PE=1 SV=1	>sp|Q8BL97|SRSF7_MOUSE Serine/arginine-rich splicing factor 7 OS=Mus musculus OX=10090 GN=Srsf7 PE=1 SV=1	False	32	10	10	28	9	9	267	30.8	11.9		75.1	176.2	48.7	7.21248e+06	1.69166e+07	4.67451e+06			RNA metabolism OR transcription;other metabolic processes;transport;other biological processes	nucleus;other cell component	nucleic acid binding activity;other molecular function	Pf00076	[GO:0003723]; GO:0003676; GO:0005488; GO:0003674;[GO:0005654]; GO:0110165; GO:0031981; GO:0005575; GO:0070013; GO:0005634; GO:0043233; GO:0043229; GO:0043231; GO:0031974; GO:0043226; GO:0005622; GO:0043227;[GO:0005737]; GO:0110165; GO:0005622; GO:0005575;[GO:0006397]; GO:0006396; GO:0016071; GO:0044238; GO:0010467; GO:0032774; GO:0016070; GO:0008152; GO:0009059; GO:0141187; GO:0090304; GO:0009987…	225027	ENSMUSG00000024097	Srsf7	mmu:225027; Q8BL97; Q8BMC6; Q8BUR2; Q8R2N4; Q8R3E9; Q91YS1	R-MMU-72163; R-MMU-73856; R-MMU-72165; R-MMU-159236; R-MMU-72187	R-MMU-72163; R-MMU-72203; R-MMU-73856; R-MMU-72165; R-MMU-159236; R-MMU-72187	mRNA Splicing - Major Pathway; RNA Polymerase II Transcription Termination; mRNA Splicing - Minor Pathway; Transport of Mature mRNA derived from an Intron-Containing Transcript; mRNA 3'-end processing	WP310	mRNA processing	91	7	1	10	10	2	High	High	Peak Found	1
High	IsMasterProtein	Q9ERS2	NADH dehydrogenase [ubiquinone] 1 alpha subcomplex subunit 13 OS=Mus musculus OX=10090 GN=Ndufa13 PE=1 SV=3	>sp|Q9ERS2|NDUAD_MOUSE NADH dehydrogenase [ubiquinone] 1 alpha subcomplex subunit 13 OS=Mus musculus OX=10090 GN=Ndufa13 PE=1 SV=3	False	34	4	4	13	4	4	144	16.8	9.48		221	77.6	1.4	2.64035e+06	926927	16220.2			cell organization and biogenesis;other metabolic processes;transport;signal transduction;other biological processes	other membranes;mitochondrion;nucleus;other cell component	other molecular function	Pf06212	[GO:0005524]; GO:0032559; GO:0035639; GO:0030554; GO:0032555; GO:0043168; GO:1901265; GO:1901363; GO:0017076; GO:0032553; GO:0043167; GO:0005488; GO:0036094; GO:0000166; GO:0097367; GO:0003674;[GO:0005634]; GO:0043231; GO:0043227; GO:0043229; GO:0043226; GO:0005622; GO:0110165; GO:0005575;[GO:0005654]; GO:0110165; GO:0031981; GO:0005575; GO:0070013; GO:0005634; GO:0043233; GO:0043229; GO:0043231;…	67184	ENSMUSG00000036199	Ndufa13	mmu:67184; Q9DC98; Q9DCA1; Q9ERS2	R-MMU-6799198; R-MMU-9837999	R-MMU-611105; R-MMU-6799198; R-MMU-9837999	Complex I biogenesis; Mitochondrial protein degradation	WP572	EGFR1 signaling pathway	194	4	0	4	4	1	High	High	Peak Found	1
High	IsMasterProtein	Q9CQM5	Thioredoxin domain-containing protein 17 OS=Mus musculus OX=10090 GN=Txndc17 PE=1 SV=1	>sp|Q9CQM5|TXD17_MOUSE Thioredoxin domain-containing protein 17 OS=Mus musculus OX=10090 GN=Txndc17 PE=1 SV=1	False	31	4	4	12	4	4	123	14	4.77		287.7	12.3		1.07982e+07	460468				signal transduction;other biological processes	cytosol	other molecular function	Pf06110	[GO:0004601]; GO:0016209; GO:0016684; GO:0003674; GO:0098869; GO:0016491; GO:1990748; GO:0003824; GO:0009987; GO:0098754; GO:0097237; GO:0008150; GO:0009636; GO:0070887; GO:0042221; GO:0051716; GO:0050896;[GO:0005829]; GO:0110165; GO:0005737; GO:0005575; GO:0005622;[GO:0033209]; GO:0019221; GO:0071356; GO:0007166; GO:0071345; GO:0034612; GO:0007165; GO:0034097; GO:0009987; GO:0050794; GO:0007154;…	52700	ENSMUSG00000020803	Txndc17	mmu:52700; Q3TE14; Q921A9; Q9CQM5; Q9D0Y4						43	0	0	4	4		High	High	Not Found	1
High	IsMasterProtein	P63280	SUMO-conjugating enzyme UBC9 OS=Mus musculus OX=10090 GN=Ube2i PE=1 SV=1	>sp|P63280|UBC9_MOUSE SUMO-conjugating enzyme UBC9 OS=Mus musculus OX=10090 GN=Ube2i PE=1 SV=1	False	16	4	4	11	4	4	158	18	8.66		299.3	0.7		5.70869e+06	13959.6				cell cycle OR cell proliferation;protein metabolism;other metabolic processes;transport;other biological processes	cytosol;nucleus;other cell component	other molecular function	Pf00179	[GO:0000122]; GO:0006357; GO:0045892; GO:0006355; GO:1902679; GO:0010468; GO:2001141; GO:0010558; GO:0051253; GO:0010556; GO:0051252; GO:0009890; GO:0010605; GO:0045934; GO:0009889; GO:0060255; GO:0019219; GO:0009892; GO:0019222; GO:0080090; GO:0048523; GO:0050794; GO:0048519; GO:0050789; GO:0065007; GO:0008150;[GO:0001221]; GO:0008134; GO:0005515; GO:0005488; GO:0003674;[GO:0005524]; GO:0032559;…	22196	ENSMUSG00000015120	Ube2i	mmu:22196; P50550; P63280; Q15698; Q6RUT3; Q86VB3	R-MMU-5693565; R-MMU-5693607; R-MMU-5696395; R-MMU-4570464; R-MMU-4551638; R-MMU-3108214; R-MMU-3232142; R-MMU-4085377; R-MMU-4615885; R-MMU-9615933; R-MMU-3899300; R-MMU-9856649; R-MMU-196791; R-MMU-3232118; R-MMU-4090294; R-MMU-4755510; R-MMU-4655427; R-MMU-8866904; R-MMU-9793242; R-MMU-3065678	R-MMU-5693565; R-MMU-5693607; R-MMU-5696395; R-MMU-4570464; R-MMU-4551638; R-MMU-3108214; R-MMU-3232142; R-MMU-4085377; R-MMU-4615885; R-MMU-9615933; R-MMU-3899300; R-MMU-9856649; R-MMU-196791; R-MMU-3232118; R-MMU-4090294; R-MMU-4755510; R-MMU-4655427; R-MMU-8866904; R-MMU-9793242; R-MMU-3065678	Recruitment and ATM-mediated phosphorylation of repair and signaling proteins at DNA double strand breaks; Processing of DNA double-strand break ends; Formation of Incision Complex in GG-NER; SUMOylation of RNA binding proteins; SUMOylation of chromatin organization proteins; SUMOylation of DNA damage response and repair proteins; SUMOylation of ubiquitinylation proteins; SUMOylation of SUMOylati…	WP1763	Mechanisms associated with pluripotency	145	21	0	4	1		High	Peak Found	Not Found	1
High	IsMasterProtein	Q3THE2	Myosin regulatory light chain 12B OS=Mus musculus OX=10090 GN=Myl12b PE=1 SV=2	>sp|Q3THE2|ML12B_MOUSE Myosin regulatory light chain 12B OS=Mus musculus OX=10090 GN=Myl12b PE=1 SV=2	False	28	5	6	24	4	4	172	19.8	4.84		132.1	147.2	20.7	9.02306e+06	1.00548e+07	1.41758e+06			other biological processes	cytoskeleton;other cell component	cytoskeletal activity;other molecular function	Pf08976, Pf13499	[GO:0001725]; GO:0042641; GO:0097517; GO:0110165; GO:0015629; GO:0032432; GO:0005575; GO:0005856; GO:0043232; GO:0043228; GO:0043229; GO:0043226; GO:0005622;[GO:0005509]; GO:0046872; GO:0043169; GO:0043167; GO:0036094; GO:0005488; GO:0003674;[GO:0005903]; GO:0098862; GO:0045177; GO:0110165; GO:0005575;[GO:0005938]; GO:0005737; GO:0071944; GO:0110165; GO:0005622; GO:0005575;[GO:0008360]; GO:002260…	67938	ENSMUSG00000034868; ENSMUSG00000117098	Myl12b	mmu:67938; Q3THE2; Q3TVH2; Q9CQL8	R-MMU-445355; R-MMU-5627123	R-MMU-445355; R-MMU-5627123	Smooth Muscle Contraction; RHO GTPases activate PAKs			51	2	1	6	6	5	High	High	Peak Found	1
High	IsMasterProtein	Q9CQW9	Interferon-induced transmembrane protein 3 OS=Mus musculus OX=10090 GN=Ifitm3 PE=1 SV=1	>sp|Q9CQW9|IFM3_MOUSE Interferon-induced transmembrane protein 3 OS=Mus musculus OX=10090 GN=Ifitm3 PE=1 SV=1	False	36	3	4	17	2	3	137	14.9	7.4		162.3	134.2	3.6	3.46997e+06	2.86959e+06	76020.4			stress response;transport;signal transduction;other biological processes	plasma membrane;other membranes;ER/Golgi;nucleus;other cytoplasmic organelle;other cell component		Pf04505	[GO:0005634]; GO:0043231; GO:0043227; GO:0043229; GO:0043226; GO:0005622; GO:0110165; GO:0005575;[GO:0005737]; GO:0110165; GO:0005622; GO:0005575;[GO:0005765]; GO:0098852; GO:0005764; GO:0005774; GO:0000323; GO:0098588; GO:0005773; GO:0031090; GO:0043231; GO:0005737; GO:0016020; GO:0043227; GO:0043229; GO:0110165; GO:0005622; GO:0043226; GO:0005575;[GO:0005783]; GO:0043231; GO:0005737; GO:0012505…	66141	ENSMUSG00000025492	Ifitm3	mmu:66141; Q9CQW9; Q9D8L6	R-MMU-198933	R-MMU-198933	Immunoregulatory interactions between a Lymphoid and a non-Lymphoid cell			86	1	0	4	4	1	High	High	Peak Found	1	Acetyl [N-Term]
High	IsMasterProtein	P26350	Prothymosin alpha OS=Mus musculus OX=10090 GN=Ptma PE=1 SV=2	>sp|P26350|PTMA_MOUSE Prothymosin alpha OS=Mus musculus OX=10090 GN=Ptma PE=1 SV=2	False	15	5	5	12	5	5	111	12.2	3.79		234.9	64.3	0.8	7.70108e+06	2.10732e+06	26663.9			cell organization and biogenesis;other biological processes	cytosol;nucleus	other molecular function	Pf03247	[GO:0005654]; GO:0110165; GO:0031981; GO:0005575; GO:0070013; GO:0005634; GO:0043233; GO:0043229; GO:0043231; GO:0031974; GO:0043226; GO:0005622; GO:0043227;[GO:0005829]; GO:0110165; GO:0005737; GO:0005575; GO:0005622;[GO:0006325]; GO:0016043; GO:0071840; GO:0009987; GO:0008150;[GO:0042393]; GO:0005515; GO:0005488; GO:0003674;[GO:0043066]; GO:0042981; GO:0043069; GO:0043067; GO:0048523; GO:005079…	19231	ENSMUSG00000026238	Ptma	mmu:19231; P26350; Q3UQV6						39	0	0	5	5	2	High	High	Peak Found	1
High	IsMasterProtein	Q9WU28	Prefoldin subunit 5 OS=Mus musculus OX=10090 GN=Pfdn5 PE=1 SV=1	>sp|Q9WU28|PFD5_MOUSE Prefoldin subunit 5 OS=Mus musculus OX=10090 GN=Pfdn5 PE=1 SV=1	False	43	6	6	10	6	6	154	17.3	6.33		257.8	30.2	12	4.9285e+06	577409	228657			protein metabolism;other metabolic processes;developmental processes;other biological processes	cytosol;cytoskeleton;nucleus;other cell component	other molecular function	Pf02996	[GO:0001540]; GO:0033218; GO:0042277; GO:0005488; GO:0003674;[GO:0005634]; GO:0043231; GO:0043227; GO:0043229; GO:0043226; GO:0005622; GO:0110165; GO:0005575;[GO:0005829]; GO:0110165; GO:0005737; GO:0005575; GO:0005622;[GO:0006457]; GO:0009987; GO:0051604; GO:0008150; GO:0019538; GO:0010467; GO:0043170; GO:0044238; GO:0009059; GO:0008152; GO:0009058;[GO:0016272]; GO:0032991; GO:0005575;[GO:004511…	56612	ENSMUSG00000001289	Pfdn5	mmu:56612; Q3UKS8; Q9JMJ8; Q9WU28						90	0	0	6	6	1	High	Peak Found	Peak Found	1
High	IsMasterProtein	P09528	Ferritin heavy chain OS=Mus musculus OX=10090 GN=Fth1 PE=1 SV=2	>sp|P09528|FRIH_MOUSE Ferritin heavy chain OS=Mus musculus OX=10090 GN=Fth1 PE=1 SV=2	False	59	8	8	21	8	8	182	21.1	5.88		133.2	154.1	12.7	5.24934e+06	6.06972e+06	500425			transport;other biological processes	non-structural extracellular;other membranes;cytosol;other cytoplasmic organelle;other cell component	other molecular function	Pf00210	[GO:0004322]; GO:0016724; GO:0016722; GO:0016491; GO:0003824; GO:0003674;[GO:0005506]; GO:0046914; GO:0046872; GO:0043169; GO:0043167; GO:0036094; GO:0005488; GO:0003674;[GO:0005576]; GO:0110165; GO:0005575;[GO:0005776]; GO:0005773; GO:0043231; GO:0005737; GO:0043227; GO:0043229; GO:0110165; GO:0005622; GO:0043226; GO:0005575;[GO:0005829]; GO:0110165; GO:0005737; GO:0005575; GO:0005622;[GO:000682…	14319	ENSMUSG00000024661	Fth1	mmu:14319; P09528; Q3UI44	R-MMU-6798695; R-MMU-432722; R-MMU-917937	R-MMU-6798695; R-MMU-432722; R-MMU-917937	Neutrophil degranulation; Golgi Associated Vesicle Biogenesis; Iron uptake and transport	WP1596	Iron homeostasis	75	4	0	8	8	2	High	High	Peak Found	1
High	IsMasterProtein	P99024	Tubulin beta-5 chain OS=Mus musculus OX=10090 GN=Tubb5 PE=1 SV=1	>sp|P99024|TBB5_MOUSE Tubulin beta-5 chain OS=Mus musculus OX=10090 GN=Tubb5 PE=1 SV=1	False	26	7	8	20	2	3	444	49.6	4.89		123.7	162.4	13.9	2.37565e+06	3.11943e+06	266464			cell cycle OR cell proliferation;cell organization and biogenesis;other biological processes	other membranes;cytosol;cytoskeleton;nucleus;other cell component	signal transduction activity or receptor binding;cytoskeletal activity;other molecular function	Pf00091, Pf03953	[GO:0003924]; GO:0017111; GO:0016462; GO:0016818; GO:0016817; GO:0016787; GO:0003824; GO:0003674;[GO:0005200]; GO:0005198; GO:0007010; GO:0003674; GO:0006996; GO:0016043; GO:0071840; GO:0009987; GO:0008150;[GO:0005525]; GO:0032561; GO:0035639; GO:0019001; GO:0032555; GO:0043168; GO:1901265; GO:1901363; GO:0017076; GO:0032553; GO:0043167; GO:0005488; GO:0036094; GO:0000166; GO:0097367; GO:0003674;…	22154	ENSMUSG00000001525	Tubb5	B1B178; mmu:22154; P05218; P99024; Q3TFB6; Q3THH9; Q3TIL1; Q3UAV4; Q3UF52; Q8WUC1; Q9CY33	R-MMU-6798695; R-MMU-5620912; R-MMU-2565942; R-MMU-380259; R-MMU-380270; R-MMU-380320; R-MMU-8854518	R-MMU-6798695; R-MMU-5620912; R-MMU-2565942; R-MMU-380259; R-MMU-380270; R-MMU-380284; R-MMU-380320; R-MMU-8854518	Neutrophil degranulation; Anchoring of the basal body to the plasma membrane; Regulation of PLK1 Activity at G2/M Transition; Loss of Nlp from mitotic centrosomes; Recruitment of mitotic centrosome proteins and complexes; Recruitment of NuMA to mitotic centrosomes; AURKA Activation by TPX2			111	8	4	8	8	2	High	High	Not Found	1
High	IsMasterProtein	O08638	Myosin-11 OS=Mus musculus OX=10090 GN=Myh11 PE=1 SV=1	>sp|O08638|MYH11_MOUSE Myosin-11 OS=Mus musculus OX=10090 GN=Myh11 PE=1 SV=1	False	4	8	8	15	4	4	1972	226.9	5.45		212.5	86.2	1.3	1.33639e+06	542146	8053.42			cell organization and biogenesis;developmental processes;other biological processes	cytoskeleton;other cell component	cytoskeletal activity;other molecular function	Pf00063, Pf01576, Pf02736	[GO:0001725]; GO:0042641; GO:0097517; GO:0110165; GO:0015629; GO:0032432; GO:0005575; GO:0005856; GO:0043232; GO:0043228; GO:0043229; GO:0043226; GO:0005622;[GO:0003774]; GO:0003674;[GO:0005516]; GO:0005515; GO:0005488; GO:0003674;[GO:0005524]; GO:0032559; GO:0035639; GO:0030554; GO:0032555; GO:0043168; GO:1901265; GO:1901363; GO:0017076; GO:0032553; GO:0043167; GO:0005488; GO:0036094; GO:0000166…			Myh11	O08638; O08639; Q62462; Q64195	R-MMU-445355; R-MMU-5627123	R-MMU-445355; R-MMU-5627123	Smooth Muscle Contraction; RHO GTPases activate PAKs			122	2	0	4	4	1	High	High	Peak Found	1
High	IsMasterProtein	Q9CYL5	Golgi-associated plant pathogenesis-related protein 1 OS=Mus musculus OX=10090 GN=Glipr2 PE=1 SV=3	>sp|Q9CYL5|GAPR1_MOUSE Golgi-associated plant pathogenesis-related protein 1 OS=Mus musculus OX=10090 GN=Glipr2 PE=1 SV=3	False	34	5	5	9	5	5	154	17.1	9.51		300			4.2939e+06					other biological processes	non-structural extracellular;other membranes;ER/Golgi	other molecular function	Pf00188	[GO:0000139]; GO:0098588; GO:0005794; GO:0031090; GO:0043231; GO:0005737; GO:0012505; GO:0016020; GO:0043227; GO:0043229; GO:0110165; GO:0005622; GO:0043226; GO:0005575;[GO:0005576]; GO:0110165; GO:0005575;[GO:0010634]; GO:0010632; GO:0030335; GO:0030334; GO:0051239; GO:2000147; GO:2000145; GO:0050789; GO:0040017; GO:0048522; GO:0040012; GO:0050794; GO:0065007; GO:0048518; GO:0008150;[GO:0010718]…	384009	ENSMUSG00000028480	Glipr2	mmu:384009; Q3TJ42; Q8BTK4; Q9CYL5						58	0	0	5			High	Not Found	Not Found	1
High	IsMasterProtein	Q9CQI3	Glia maturation factor beta OS=Mus musculus OX=10090 GN=Gmfb PE=1 SV=3	>sp|Q9CQI3|GMFB_MOUSE Glia maturation factor beta OS=Mus musculus OX=10090 GN=Gmfb PE=1 SV=3	False	49	5	5	9	4	4	142	16.7	5.16		294.6	5.4		3.44419e+06	63518.6				signal transduction;other biological processes		signal transduction activity or receptor binding;cytoskeletal activity;other molecular function	Pf00241	[GO:0003779]; GO:0008092; GO:0005515; GO:0005488; GO:0003674;[GO:0007612]; GO:0007611; GO:0007610; GO:0050890; GO:0032501; GO:0050877; GO:0008150; GO:0003008;[GO:0007626]; GO:0007610; GO:0032501; GO:0008150;[GO:0008083]; GO:0048018; GO:0005102; GO:0030546; GO:0007165; GO:0005515; GO:0030545; GO:0140677; GO:0009987; GO:0050794; GO:0007154; GO:0023052; GO:0051716; GO:0005488; GO:0098772; GO:0008150…	63985	ENSMUSG00000062014	Gmfb	mmu:63985; Q3UQX5; Q9CQI3; Q9ERL8						36	0	0	4	2		High	Peak Found	Not Found	1
High	IsMasterProtein	Q05144	Ras-related C3 botulinum toxin substrate 2 OS=Mus musculus OX=10090 GN=Rac2 PE=1 SV=1	>sp|Q05144|RAC2_MOUSE Ras-related C3 botulinum toxin substrate 2 OS=Mus musculus OX=10090 GN=Rac2 PE=1 SV=1	False	27	6	6	20	4	6	192	21.4	7.61		116.8	174.7	8.5	3.26125e+06	4.8797e+06	238596			cell adhesion;cell cycle OR cell proliferation;cell organization and biogenesis;other metabolic processes;signal transduction;other biological processes	plasma membrane;other membranes;cytosol;cytoskeleton;nucleus;other cell component	enzyme regulator activity;other molecular function	Pf00071	[GO:0003924]; GO:0017111; GO:0016462; GO:0016818; GO:0016817; GO:0016787; GO:0003824; GO:0003674;[GO:0005525]; GO:0032561; GO:0035639; GO:0019001; GO:0032555; GO:0043168; GO:1901265; GO:1901363; GO:0017076; GO:0032553; GO:0043167; GO:0005488; GO:0036094; GO:0000166; GO:0097367; GO:0003674;[GO:0005635]; GO:0031967; GO:0005634; GO:0012505; GO:0110165; GO:0043227; GO:0043229; GO:0043231; GO:0005575;…	19354	ENSMUSG00000033220	Rac2	mmu:19354; Q05144; Q3TBC4; Q9D8X9	R-MMU-114604; R-MMU-5668599; R-MMU-1257604; R-MMU-6811558; R-MMU-9013404; R-MMU-1222556; R-MMU-4086400	R-MMU-114604; R-MMU-5668599; R-MMU-1257604; R-MMU-6811558; R-MMU-9013404; R-MMU-1222556; R-MMU-4086400	GPVI-mediated activation cascade; RHO GTPases Activate NADPH Oxidases; PIP3 activates AKT signaling; PI5P, PP2A and IER3 Regulate PI3K/AKT Signaling; RAC2 GTPase cycle; ROS and RNS production in phagocytes; PCP/CE pathway	WP2271; WP2292; WP3626; WP373; WP493; WP5051; WP523; WP6; WP65; WP85	Macrophage markers; Chemokine signaling pathway; Microglia pathogen phagocytosis pathway; IL-3 signaling pathway; Mapk signaling pathway; Na/K-ATPase/Src signaling; Regulation of actin cytoskeleton; Integrin-mediated cell adhesion; Insulin signaling; Focal adhesion	209	17	0	6	6	3	High	High	Peak Found	1
High	IsMasterProtein	P11499	Heat shock protein HSP 90-beta OS=Mus musculus OX=10090 GN=Hsp90ab1 PE=1 SV=3	>sp|P11499|HS90B_MOUSE Heat shock protein HSP 90-beta OS=Mus musculus OX=10090 GN=Hsp90ab1 PE=1 SV=3	False	7	5	5	17	3	3	724	83.2	5.03		168.8	131.2		3.30798e+06	2.56984e+06				cell organization and biogenesis;protein metabolism;DNA metabolism;other metabolic processes;stress response;other biological processes	non-structural extracellular;plasma membrane;other membranes;cytosol;nucleus;other cell component	enzyme regulator activity;cytoskeletal activity;nucleic acid binding activity;other molecular function	Pf00183, Pf13589	[GO:0001890]; GO:0048513; GO:0048856; GO:0032502; GO:0008150;[GO:0003725]; GO:0003723; GO:0003676; GO:0005488; GO:0003674;[GO:0005524]; GO:0032559; GO:0035639; GO:0030554; GO:0032555; GO:0043168; GO:1901265; GO:1901363; GO:0017076; GO:0032553; GO:0043167; GO:0005488; GO:0036094; GO:0000166; GO:0097367; GO:0003674;[GO:0005576]; GO:0110165; GO:0005575;[GO:0005634]; GO:0043231; GO:0043227; GO:004322…	15516	ENSMUSG00000023944	Hsp90ab1	mmu:15516; O89078; P11499; Q3UIQ7	R-MMU-6798695; R-MMU-9018519; R-MMU-2029482; R-MMU-3371497; R-MMU-8852276; R-MMU-3371568; R-MMU-399954; R-MMU-8937144; R-MMU-168928; R-MMU-3371511; R-MMU-9013418; R-MMU-844456	R-MMU-6798695; R-MMU-9018519; R-MMU-2029482; R-MMU-3371497; R-MMU-8852276; R-MMU-3371568; R-MMU-8939211; R-MMU-399954; R-MMU-8937144; R-MMU-168928; R-MMU-3371511; R-MMU-3371571; R-MMU-9013418; R-MMU-844456	Neutrophil degranulation; Estrogen-dependent gene expression; Regulation of actin dynamics for phagocytic cup formation; HSP90 chaperone cycle for steroid hormone receptors (SHR) in the presence of ligand; The role of GTSE1 in G2/M progression after G2 checkpoint; Attenuation phase; Sema3A PAK dependent Axon repulsion; Aryl hydrocarbon receptor signalling; DDX58/IFIH1-mediated induction of interf…	WP2841	Focal adhesion: PI3K-Akt-mTOR signaling pathway	241	15	2	5	5		High	High	Not Found	1
High	IsMasterProtein	P00920	Carbonic anhydrase 2 OS=Mus musculus OX=10090 GN=Ca2 PE=1 SV=4	>sp|P00920|CAH2_MOUSE Carbonic anhydrase 2 OS=Mus musculus OX=10090 GN=Ca2 PE=1 SV=4	False	15	3	3	12	3	3	260	29	7.01		164.5	93	42.5	2.01597e+06	1.13883e+06	520806			stress response;transport;developmental processes;signal transduction;other biological processes	non-structural extracellular;plasma membrane;other membranes;cytosol;other cell component	other molecular function	Pf00194	[GO:0001822]; GO:0048513; GO:0072001; GO:0048856; GO:0048731; GO:0032502; GO:0007275; GO:0008150; GO:0032501;[GO:0002009]; GO:0048729; GO:0060429; GO:0009653; GO:0009888; GO:0032502; GO:0048856; GO:0008150;[GO:0004064]; GO:0052689; GO:0016788; GO:0016787; GO:0003824; GO:0003674;[GO:0004089]; GO:0016836; GO:0016835; GO:0016829; GO:0003824; GO:0003674;[GO:0005615]; GO:0110165; GO:0005576; GO:000557…	12349	ENSMUSG00000027562	Ca2	mmu:12349; P00920; Q6LDQ7; Q7TPE1; Q9DCT3; Q9DCY9	R-MMU-1237044; R-MMU-1247673; R-MMU-1475029	R-MMU-1237044; R-MMU-1247673; R-MMU-1475029	Erythrocytes take up carbon dioxide and release oxygen; Erythrocytes take up oxygen and release carbon dioxide; Reversible hydration of carbon dioxide			174	3	0	3	3	2	High	High	Peak Found	1
High	IsMasterProtein	P62849	40S ribosomal protein S24 OS=Mus musculus OX=10090 GN=Rps24 PE=1 SV=1	>sp|P62849|RS24_MOUSE 40S ribosomal protein S24 OS=Mus musculus OX=10090 GN=Rps24 PE=1 SV=1	False	44	6	6	11	6	6	133	15.4	10.78		195.2	104.8		1.59629e+06	856748				protein metabolism;other metabolic processes;other biological processes	cytosol;translational apparatus;nucleus;other cell component	other molecular function	Pf01282	[GO:0002181]; GO:0006412; GO:0009059; GO:0019538; GO:0010467; GO:0009058; GO:0043170; GO:0044238; GO:0008152; GO:0009987; GO:0008150;[GO:0003735]; GO:0005198; GO:0003674;[GO:0005730]; GO:0043232; GO:0031981; GO:0043228; GO:0043229; GO:0070013; GO:0005634; GO:0043226; GO:0005622; GO:0043233; GO:0043231; GO:0110165; GO:0031974; GO:0043227; GO:0005575;[GO:0005737]; GO:0110165; GO:0005622; GO:0005575…	20088	ENSMUSG00000025290	Rps24	mmu:20088; P16632; P62849; Q642L0; Q6PDB5	R-MMU-156827; R-MMU-1799339; R-MMU-6791226; R-MMU-72689; R-MMU-72706; R-MMU-975956; R-MMU-975957; R-MMU-72649; R-MMU-72695; R-MMU-72702	R-MMU-156827; R-MMU-1799339; R-MMU-6791226; R-MMU-72689; R-MMU-72706; R-MMU-975956; R-MMU-975957; R-MMU-72649; R-MMU-72695; R-MMU-72702	L13a-mediated translational silencing of Ceruloplasmin expression; SRP-dependent cotranslational protein targeting to membrane; Major pathway of rRNA processing in the nucleolus and cytosol; Formation of a pool of free 40S subunits; GTP hydrolysis and joining of the 60S ribosomal subunit; Nonsense Mediated Decay (NMD) independent of the Exon Junction Complex (EJC); Nonsense Mediated Decay (NMD) e…	WP163; WP310	Cytoplasmic ribosomal proteins; mRNA processing	53	12	0	6	5		High	High	Not Found	1	Acetyl [N-Term]
High	IsMasterProtein	P37804	Transgelin OS=Mus musculus OX=10090 GN=Tagln PE=1 SV=3	>sp|P37804|TAGL_MOUSE Transgelin OS=Mus musculus OX=10090 GN=Tagln PE=1 SV=3	False	34	5	6	10	5	5	201	22.6	8.81		163.6	91	45.4	2.60882e+06	1.45168e+06	723402			other biological processes	other cell component		Pf00307, Pf00402	[GO:0005737]; GO:0110165; GO:0005622; GO:0005575;[GO:0030855]; GO:0030154; GO:0060429; GO:0048869; GO:0009888; GO:0009987; GO:0032502; GO:0048856; GO:0008150	21345	ENSMUSG00000032085	Tagln	mmu:21345; P37804; Q545W0						15	0	0	6	6	2	High	High	Peak Found	1
High	IsMasterProtein	P61957	Small ubiquitin-related modifier 2 OS=Mus musculus OX=10090 GN=Sumo2 PE=1 SV=1	>sp|P61957|SUMO2_MOUSE Small ubiquitin-related modifier 2 OS=Mus musculus OX=10090 GN=Sumo2 PE=1 SV=1	False	25	3	3	10	1	1	95	10.9	5.5		300			2454552					protein metabolism;other metabolic processes;other biological processes	cytosol;nucleus;other cell component	other molecular function	Pf11976	[GO:0005654]; GO:0110165; GO:0031981; GO:0005575; GO:0070013; GO:0005634; GO:0043233; GO:0043229; GO:0043231; GO:0031974; GO:0043226; GO:0005622; GO:0043227;[GO:0016605]; GO:0016604; GO:0043232; GO:0005654; GO:0043228; GO:0043229; GO:0110165; GO:0031981; GO:0043226; GO:0005622; GO:0005575; GO:0070013; GO:0005634; GO:0043233; GO:0043231; GO:0031974; GO:0043227;[GO:0016925]; GO:0018205; GO:0032446;…	170930	ENSMUSG00000020738	Sumo2	A2A9X2; mmu:170930; P55855; P61957; Q542L8	R-MMU-3108214; R-MMU-4085377; R-MMU-4551638; R-MMU-4570464; R-MMU-4615885; R-MMU-5693607; R-MMU-5696395; R-MMU-3899300; R-MMU-196791; R-MMU-3232118; R-MMU-4090294; R-MMU-3065679	R-MMU-3108214; R-MMU-4085377; R-MMU-4551638; R-MMU-4570464; R-MMU-4615885; R-MMU-5693607; R-MMU-5696395; R-MMU-3899300; R-MMU-196791; R-MMU-3232118; R-MMU-4090294; R-MMU-3065679	SUMOylation of DNA damage response and repair proteins; SUMOylation of SUMOylation proteins; SUMOylation of chromatin organization proteins; SUMOylation of RNA binding proteins; SUMOylation of DNA replication proteins; Processing of DNA double-strand break ends; Formation of Incision Complex in GG-NER; SUMOylation of transcription cofactors; Vitamin D (calciferol) metabolism; SUMOylation of trans…			99	12	0	1			High	Not Found	Not Found	1
High	IsMasterProtein	P21126	Ubiquitin-like protein 4A OS=Mus musculus OX=10090 GN=Ubl4a PE=1 SV=1	>sp|P21126|UBL4A_MOUSE Ubiquitin-like protein 4A OS=Mus musculus OX=10090 GN=Ubl4a PE=1 SV=1	False	29	5	5	8	5	5	157	17.8	8.44		281.4	18.6		1.64323e+06	108906				cell organization and biogenesis;protein metabolism;other metabolic processes;other biological processes	other membranes;cytosol;nucleus	other molecular function	Pf00240, Pf17840	[GO:0005654]; GO:0110165; GO:0031981; GO:0005575; GO:0070013; GO:0005634; GO:0043233; GO:0043229; GO:0043231; GO:0031974; GO:0043226; GO:0005622; GO:0043227;[GO:0005829]; GO:0110165; GO:0005737; GO:0005575; GO:0005622;[GO:0006511]; GO:0019941; GO:0043632; GO:0051603; GO:0009057; GO:0006508; GO:0030163; GO:0009056; GO:0043170; GO:0019538; GO:0008152; GO:0044238; GO:0009987; GO:0008150;[GO:0006620]…	27643	ENSMUSG00000015290	Ubl4a	mmu:100169864; mmu:27643; P21126						69	0	0	5	4		High	Peak Found	Not Found	1
High	IsMasterProtein	P62983	Ubiquitin-40S ribosomal protein S27a OS=Mus musculus OX=10090 GN=Rps27a PE=1 SV=2	>sp|P62983|RS27A_MOUSE Ubiquitin-40S ribosomal protein S27a OS=Mus musculus OX=10090 GN=Rps27a PE=1 SV=2	False	40	5	5	15	2	5	156	17.9	9.64		112	152.6	35.4	1.63456e+06	2.22876e+06	516825			protein metabolism;other metabolic processes;other biological processes	cytosol;ER/Golgi;translational apparatus;nucleus;other cell component	other molecular function	Pf00240, Pf01599	[GO:0002181]; GO:0006412; GO:0009059; GO:0019538; GO:0010467; GO:0009058; GO:0043170; GO:0044238; GO:0008152; GO:0009987; GO:0008150;[GO:0003735]; GO:0005198; GO:0003674;[GO:0005654]; GO:0110165; GO:0031981; GO:0005575; GO:0070013; GO:0005634; GO:0043233; GO:0043229; GO:0043231; GO:0031974; GO:0043226; GO:0005622; GO:0043227;[GO:0005730]; GO:0043232; GO:0031981; GO:0043228; GO:0043229; GO:0070013…	78294	ENSMUSG00000020460	Rps27a	mmu:78294; P02248; P02249; P02250; P49664; P62983; P62991; Q29120; Q62317; Q64223; Q8VCH1; Q91887; Q91888; Q9CXY4; Q9CZM0; Q9D1R5; Q9D2W3; Q9D8D9; Q9ET23; Q9ET24; Q9Z0H9	R-MMU-156827; R-MMU-1799339; R-MMU-6791226; R-MMU-72689; R-MMU-72706; R-MMU-975956; R-MMU-975957; R-MMU-5693565; R-MMU-5693607; R-MMU-8866654; R-MMU-8852276; R-MMU-72649; R-MMU-72695; R-MMU-72702; R-MMU-5696394; R-MMU-5689603; R-MMU-182971; R-MMU-5687128; R-MMU-2871837; R-MMU-202424; R-MMU-8951664; R-MMU-983168; R-MMU-9033241; R-MMU-5205685; R-MMU-5357905; R-MMU-937041; R-MMU-1234176; R-MMU-97054…	R-MMU-156827; R-MMU-1799339; R-MMU-6791226; R-MMU-72689; R-MMU-72706; R-MMU-975956; R-MMU-975957; R-MMU-5693565; R-MMU-5693607; R-MMU-8866654; R-MMU-8852276; R-MMU-72649; R-MMU-72695; R-MMU-72702; R-MMU-5696394; R-MMU-8856828; R-MMU-5689603; R-MMU-182971; R-MMU-5687128; R-MMU-2871837; R-MMU-202424; R-MMU-8951664; R-MMU-983168; R-MMU-5607764; R-MMU-9033241; R-MMU-5205685; R-MMU-5357905; R-MMU-9370…	L13a-mediated translational silencing of Ceruloplasmin expression; SRP-dependent cotranslational protein targeting to membrane; Major pathway of rRNA processing in the nucleolus and cytosol; Formation of a pool of free 40S subunits; GTP hydrolysis and joining of the 60S ribosomal subunit; Nonsense Mediated Decay (NMD) independent of the Exon Junction Complex (EJC); Nonsense Mediated Decay (NMD) e…	WP163	Cytoplasmic ribosomal proteins	64	158	0	5	5	3	High	High	Peak Found	1
High	IsMasterProtein	P14115	60S ribosomal protein L27a OS=Mus musculus OX=10090 GN=Rpl27a PE=1 SV=5	>sp|P14115|RL27A_MOUSE 60S ribosomal protein L27a OS=Mus musculus OX=10090 GN=Rpl27a PE=1 SV=5	False	36	6	6	14	6	6	148	16.6	11.12		154.4	140.1	5.5	4.19043e+06	3.80311e+06	147964			protein metabolism;other metabolic processes	cytosol;ER/Golgi;translational apparatus;other cell component	other molecular function	Pf00828	[GO:0002181]; GO:0006412; GO:0009059; GO:0019538; GO:0010467; GO:0009058; GO:0043170; GO:0044238; GO:0008152; GO:0009987; GO:0008150;[GO:0003735]; GO:0005198; GO:0003674;[GO:0005737]; GO:0110165; GO:0005622; GO:0005575;[GO:0005783]; GO:0043231; GO:0005737; GO:0012505; GO:0043227; GO:0043229; GO:0110165; GO:0005622; GO:0043226; GO:0005575;[GO:0005829]; GO:0110165; GO:0005737; GO:0005575; GO:000562…	26451	ENSMUSG00000046364	Rpl27a	mmu:26451; P14115; Q9CQ16; Q9R1X6	R-MMU-156827; R-MMU-1799339; R-MMU-6791226; R-MMU-72689; R-MMU-72706; R-MMU-975956; R-MMU-975957; R-MMU-9629569	R-MMU-156827; R-MMU-1799339; R-MMU-6791226; R-MMU-72689; R-MMU-72706; R-MMU-975956; R-MMU-975957; R-MMU-9629569	L13a-mediated translational silencing of Ceruloplasmin expression; SRP-dependent cotranslational protein targeting to membrane; Major pathway of rRNA processing in the nucleolus and cytosol; Formation of a pool of free 40S subunits; GTP hydrolysis and joining of the 60S ribosomal subunit; Nonsense Mediated Decay (NMD) independent of the Exon Junction Complex (EJC); Nonsense Mediated Decay (NMD) e…	WP163	Cytoplasmic ribosomal proteins	42	9	0	6	6	2	High	High	Peak Found	1
High	IsMasterProtein	P11031	Activated RNA polymerase II transcriptional coactivator p15 OS=Mus musculus OX=10090 GN=Sub1 PE=1 SV=3	>sp|P11031|TCP4_MOUSE Activated RNA polymerase II transcriptional coactivator p15 OS=Mus musculus OX=10090 GN=Sub1 PE=1 SV=3	False	20	3	4	12	3	3	127	14.4	9.6		167.3	126.7	6	6.09816e+06	4.61762e+06	216894			cell organization and biogenesis;RNA metabolism OR transcription;other metabolic processes;other biological processes	nucleus;other cell component	nucleic acid binding activity;other molecular function	Pf02229	[GO:0000978]; GO:0000977; GO:0000987; GO:0000976; GO:0001067; GO:1990837; GO:0003676; GO:0003690; GO:0043565; GO:0005488; GO:0003677; GO:0003674;[GO:0001111]; GO:0001109; GO:0006366; GO:0032774; GO:0006351; GO:0016070; GO:0141187; GO:0010467; GO:0090304; GO:0009059; GO:0034654; GO:0006139; GO:0043170; GO:0009058; GO:0044238; GO:0008152; GO:0009987; GO:0008150;[GO:0003678]; GO:0004386; GO:0008094;…	20024	ENSMUSG00000022205	Sub1	mmu:20024; P11031; Q3UJR5; Q543N2						113	0	0	4	4	2	High	High	Peak Found	1
High	IsMasterProtein	Q9CQB5	CDGSH iron-sulfur domain-containing protein 2 OS=Mus musculus OX=10090 GN=Cisd2 PE=1 SV=1	>sp|Q9CQB5|CISD2_MOUSE CDGSH iron-sulfur domain-containing protein 2 OS=Mus musculus OX=10090 GN=Cisd2 PE=1 SV=1	False	16	2	2	11	2	2	135	15.2	9.51		119	181		1112869	1.6934e+06				other metabolic processes;other biological processes	other membranes;mitochondrion;ER/Golgi;other cell component	other molecular function	Pf09360, Pf10660	[GO:0000422]; GO:0006914; GO:0009056; GO:0061919; GO:0008152; GO:0009987; GO:0008150;[GO:0005741]; GO:0031966; GO:0031968; GO:0031090; GO:0005740; GO:0019867; GO:0098588; GO:0031967; GO:0016020; GO:0043227; GO:0005739; GO:0110165; GO:0043229; GO:0043226; GO:0043231; GO:0005737; GO:0005575; GO:0005622;[GO:0005783]; GO:0043231; GO:0005737; GO:0012505; GO:0043227; GO:0043229; GO:0110165; GO:0005622;…	67006	ENSMUSG00000028165	Cisd2	mmu:67006; Q9CQB5; Q9D0Y0						55	0	0	2	2		High	High	Not Found	1
High	IsMasterProtein	Q62189	U1 small nuclear ribonucleoprotein A OS=Mus musculus OX=10090 GN=Snrpa PE=1 SV=3	>sp|Q62189|SNRPA_MOUSE U1 small nuclear ribonucleoprotein A OS=Mus musculus OX=10090 GN=Snrpa PE=1 SV=3	False	12	3	4	10	3	3	287	31.8	9.8		213.6	75.4	11	3.68239e+06	1.29976e+06	189969			RNA metabolism OR transcription;other metabolic processes	nucleus	nucleic acid binding activity;other molecular function	Pf00076	[GO:0003723]; GO:0003676; GO:0005488; GO:0003674;[GO:0005654]; GO:0110165; GO:0031981; GO:0005575; GO:0070013; GO:0005634; GO:0043233; GO:0043229; GO:0043231; GO:0031974; GO:0043226; GO:0005622; GO:0043227;[GO:0005681]; GO:0140513; GO:1990904; GO:0032991; GO:0005634; GO:0005575; GO:0043231; GO:0043227; GO:0043229; GO:0043226; GO:0005622; GO:0110165;[GO:0005685]; GO:0097525; GO:0030532; GO:0120114…	53607	ENSMUSG00000061479	Snrpa	mmu:53607; Q52LA2; Q62189	R-MMU-72163	R-MMU-72163	mRNA Splicing - Major Pathway	WP2375; WP310	miRNAs and TFs in iPS Cell Generation; mRNA processing	54	3	0	4	4	1	High	High	Peak Found	1
High	IsMasterProtein	Q8BP67	60S ribosomal protein L24 OS=Mus musculus OX=10090 GN=Rpl24 PE=1 SV=2	>sp|Q8BP67|RL24_MOUSE 60S ribosomal protein L24 OS=Mus musculus OX=10090 GN=Rpl24 PE=1 SV=2	False	25	4	5	10	4	4	157	17.8	11.25		219.6	74.9	5.5	3.33943e+06	1.13821e+06	84073.2			cell cycle OR cell proliferation;cell organization and biogenesis;protein metabolism;other metabolic processes;developmental processes	cytosol;ER/Golgi;translational apparatus;other cell component	other molecular function	Pf01246	[GO:0000027]; GO:0022618; GO:0042255; GO:0042273; GO:0065003; GO:0071826; GO:0022613; GO:0140694; GO:0042254; GO:0022607; GO:0043933; GO:0044085; GO:0070925; GO:0016043; GO:0071840; GO:0006996; GO:0009987; GO:0008150;[GO:0002181]; GO:0006412; GO:0009059; GO:0019538; GO:0010467; GO:0009058; GO:0043170; GO:0044238; GO:0008152; GO:0009987; GO:0008150;[GO:0003735]; GO:0005198; GO:0003674;[GO:0005737]…	68193	ENSMUSG00000098274	Rpl24	mmu:68193; P38663; Q58EA4; Q8BP67	R-MMU-156827; R-MMU-72706; R-MMU-1799339; R-MMU-6791226; R-MMU-72689; R-MMU-975956; R-MMU-975957	R-MMU-156827; R-MMU-72706; R-MMU-1799339; R-MMU-6791226; R-MMU-72689; R-MMU-975956; R-MMU-975957	L13a-mediated translational silencing of Ceruloplasmin expression; GTP hydrolysis and joining of the 60S ribosomal subunit; SRP-dependent cotranslational protein targeting to membrane; Major pathway of rRNA processing in the nucleolus and cytosol; Formation of a pool of free 40S subunits; Nonsense Mediated Decay (NMD) independent of the Exon Junction Complex (EJC); Nonsense Mediated Decay (NMD) e…	WP163	Cytoplasmic ribosomal proteins	105	8	0	5	5	1	High	High	Peak Found	1
High	IsMasterProtein	Q9Z172	Small ubiquitin-related modifier 3 OS=Mus musculus OX=10090 GN=Sumo3 PE=1 SV=1	>sp|Q9Z172|SUMO3_MOUSE Small ubiquitin-related modifier 3 OS=Mus musculus OX=10090 GN=Sumo3 PE=1 SV=1	False	21	3	3	9	1	1	110	12.4	5.96		273.2	26.1	0.7	1.56026e+07	1.49316e+06	37330.3			protein metabolism;other metabolic processes;other biological processes	cytosol;nucleus;other cell component	other molecular function	Pf11976	[GO:0005654]; GO:0110165; GO:0031981; GO:0005575; GO:0070013; GO:0005634; GO:0043233; GO:0043229; GO:0043231; GO:0031974; GO:0043226; GO:0005622; GO:0043227;[GO:0016604]; GO:0043232; GO:0005654; GO:0043228; GO:0043229; GO:0110165; GO:0031981; GO:0043226; GO:0005622; GO:0005575; GO:0070013; GO:0005634; GO:0043233; GO:0043231; GO:0031974; GO:0043227;[GO:0016605]; GO:0016604; GO:0043232; GO:0005654;…	20610	ENSMUSG00000020265	Sumo3	mmu:20610; Q14C17; Q3TBL9; Q3UDI5; Q9Z172	R-MMU-5696395; R-MMU-3108214; R-MMU-4551638; R-MMU-4615885; R-MMU-3899300; R-MMU-3232118; R-MMU-4090294; R-MMU-4755510; R-MMU-3065679	R-MMU-5696395; R-MMU-3108214; R-MMU-4551638; R-MMU-4615885; R-MMU-3899300; R-MMU-3232118; R-MMU-4090294; R-MMU-4755510; R-MMU-3065679	Formation of Incision Complex in GG-NER; SUMOylation of DNA damage response and repair proteins; SUMOylation of chromatin organization proteins; SUMOylation of DNA replication proteins; SUMOylation of transcription cofactors; SUMOylation of transcription factors; SUMOylation of intracellular receptors; SUMOylation of immune response proteins; SUMO is proteolytically processed	WP544	Exercise-induced circadian regulation	77	10	2	3	2	1	High	Not Found	Not Found	1
High	IsMasterProtein	Q9D6U8	Protein FAM162A OS=Mus musculus OX=10090 GN=Fam162a PE=1 SV=1	>sp|Q9D6U8|F162A_MOUSE Protein FAM162A OS=Mus musculus OX=10090 GN=Fam162a PE=1 SV=1	False	25	4	4	8	4	4	155	17.7	9.88		282.7	17.3		4.13662e+06	253160				stress response;other biological processes	other membranes;cytosol;mitochondrion		Pf06388	[GO:0005829]; GO:0110165; GO:0005737; GO:0005575; GO:0005622;[GO:0031966]; GO:0031090; GO:0005740; GO:0016020; GO:0043227; GO:0031967; GO:0005739; GO:0110165; GO:0043226; GO:0043229; GO:0043231; GO:0005737; GO:0005575; GO:0005622;[GO:0043065]; GO:0042981; GO:0043068; GO:0043067; GO:0048522; GO:0050794; GO:0048518; GO:0050789; GO:0065007; GO:0008150;[GO:0051402]; GO:0006915; GO:0012501; GO:0008219…	70186	ENSMUSG00000003955	Fam162a	mmu:70186; Q9D6U8						51	0	0	4	3		High	High	Not Found	1
High	IsMasterProtein	Q9CXI5	Mesencephalic astrocyte-derived neurotrophic factor OS=Mus musculus OX=10090 GN=Manf PE=1 SV=1	>sp|Q9CXI5|MANF_MOUSE Mesencephalic astrocyte-derived neurotrophic factor OS=Mus musculus OX=10090 GN=Manf PE=1 SV=1	False	45	6	6	7	6	6	179	20.4	8.07		285.8	5.6	8.6	3.16558e+06	61693.1	95182.6																	0	0	0	6	3	1	High	Peak Found	Peak Found	1
High	IsMasterProtein	P63276	40S ribosomal protein S17 OS=Mus musculus OX=10090 GN=Rps17 PE=1 SV=2	>sp|P63276|RS17_MOUSE 40S ribosomal protein S17 OS=Mus musculus OX=10090 GN=Rps17 PE=1 SV=2	False	33	4	5	7	4	4	135	15.5	9.85		254.9	42	3.2	1.8967e+06	312389	23442.4			protein metabolism;other metabolic processes;other biological processes	cytosol;translational apparatus;nucleus;other cell component	other molecular function	Pf00833	[GO:0002181]; GO:0006412; GO:0009059; GO:0019538; GO:0010467; GO:0009058; GO:0043170; GO:0044238; GO:0008152; GO:0009987; GO:0008150;[GO:0003735]; GO:0005198; GO:0003674;[GO:0005730]; GO:0043232; GO:0031981; GO:0043228; GO:0043229; GO:0070013; GO:0005634; GO:0043226; GO:0005622; GO:0043233; GO:0043231; GO:0110165; GO:0031974; GO:0043227; GO:0005575;[GO:0005737]; GO:0110165; GO:0005622; GO:0005575…	20068	ENSMUSG00000061787	Rps17	mmu:20068; P06584; P63276	R-MMU-156827; R-MMU-1799339; R-MMU-6791226; R-MMU-72689; R-MMU-72706; R-MMU-975956; R-MMU-975957; R-MMU-72649; R-MMU-72695; R-MMU-72702	R-MMU-156827; R-MMU-1799339; R-MMU-6791226; R-MMU-72689; R-MMU-72706; R-MMU-975956; R-MMU-975957; R-MMU-72649; R-MMU-72695; R-MMU-72702	L13a-mediated translational silencing of Ceruloplasmin expression; SRP-dependent cotranslational protein targeting to membrane; Major pathway of rRNA processing in the nucleolus and cytosol; Formation of a pool of free 40S subunits; GTP hydrolysis and joining of the 60S ribosomal subunit; Nonsense Mediated Decay (NMD) independent of the Exon Junction Complex (EJC); Nonsense Mediated Decay (NMD) e…	WP163	Cytoplasmic ribosomal proteins	49	11	0	5	5	1	High	Peak Found	Peak Found	1
High	IsMasterProtein	P62911	60S ribosomal protein L32 OS=Mus musculus OX=10090 GN=Rpl32 PE=1 SV=2	>sp|P62911|RL32_MOUSE 60S ribosomal protein L32 OS=Mus musculus OX=10090 GN=Rpl32 PE=1 SV=2	False	21	3	4	7	3	3	135	15.9	11.33		236.9	63.1		1.18487e+06	315728				protein metabolism;other metabolic processes;developmental processes;other biological processes	cytosol;translational apparatus;other cell component	other molecular function	Pf01655	[GO:0002181]; GO:0006412; GO:0009059; GO:0019538; GO:0010467; GO:0009058; GO:0043170; GO:0044238; GO:0008152; GO:0009987; GO:0008150;[GO:0003735]; GO:0005198; GO:0003674;[GO:0005737]; GO:0110165; GO:0005622; GO:0005575;[GO:0005829]; GO:0110165; GO:0005737; GO:0005575; GO:0005622;[GO:0005840]; GO:0043232; GO:0043228; GO:0043229; GO:0043226; GO:0005622; GO:0110165; GO:0005575;[GO:0006412]; GO:00090…	19951	ENSMUSG00000057841	Rpl32	mmu:19951; P02433; P62911; Q3UFJ7	R-MMU-156827; R-MMU-1799339; R-MMU-6791226; R-MMU-72689; R-MMU-72706; R-MMU-975956; R-MMU-975957	R-MMU-156827; R-MMU-1799339; R-MMU-6791226; R-MMU-72689; R-MMU-72706; R-MMU-975956; R-MMU-975957	L13a-mediated translational silencing of Ceruloplasmin expression; SRP-dependent cotranslational protein targeting to membrane; Major pathway of rRNA processing in the nucleolus and cytosol; Formation of a pool of free 40S subunits; GTP hydrolysis and joining of the 60S ribosomal subunit; Nonsense Mediated Decay (NMD) independent of the Exon Junction Complex (EJC); Nonsense Mediated Decay (NMD) e…	WP163; WP310	Cytoplasmic ribosomal proteins; mRNA processing	72	9	0	4	3		High	Peak Found	Not Found	1
High	IsMasterProtein	Q9CQ92	Mitochondrial fission 1 protein OS=Mus musculus OX=10090 GN=Fis1 PE=1 SV=1	>sp|Q9CQ92|FIS1_MOUSE Mitochondrial fission 1 protein OS=Mus musculus OX=10090 GN=Fis1 PE=1 SV=1	False	45	7	7	22	7	7	152	17	8.53		62.8	196.3	40.9	2.34749e+06	7.33342e+06	1.52868e+06			cell organization and biogenesis;other biological processes	other membranes;mitochondrion;other cytoplasmic organelle;other cell component	other molecular function	Pf14852, Pf14853	[GO:0000266]; GO:0007005; GO:0048285; GO:0006996; GO:0016043; GO:0071840; GO:0009987; GO:0008150;[GO:0005739]; GO:0043231; GO:0005737; GO:0043227; GO:0043229; GO:0110165; GO:0005622; GO:0043226; GO:0005575;[GO:0005741]; GO:0031966; GO:0031968; GO:0031090; GO:0005740; GO:0019867; GO:0098588; GO:0031967; GO:0016020; GO:0043227; GO:0005739; GO:0110165; GO:0043229; GO:0043226; GO:0043231; GO:0005737;…	66437	ENSMUSG00000019054	Fis1	mmu:66437; Q9CQ92	R-MMU-9603798	R-MMU-9603798	Class I peroxisomal membrane protein import			108	1	0	7	7	6	High	High	Peak Found	1
High	IsMasterProtein	P13020	Gelsolin OS=Mus musculus OX=10090 GN=Gsn PE=1 SV=3	>sp|P13020|GELS_MOUSE Gelsolin OS=Mus musculus OX=10090 GN=Gsn PE=1 SV=3	False	10	9	9	19	9	9	780	85.9	6.18		107.8	192.2		3.803e+06	6.77818e+06				cell organization and biogenesis;protein metabolism;other metabolic processes;stress response;transport;other biological processes	non-structural extracellular;plasma membrane;other membranes;cytosol;cytoskeleton;nucleus;other cell component	cytoskeletal activity;other molecular function	Pf00626	[GO:0002102]; GO:0043232; GO:0015629; GO:0043228; GO:0043229; GO:0005856; GO:0043226; GO:0005622; GO:0110165; GO:0005575;[GO:0005509]; GO:0046872; GO:0043169; GO:0043167; GO:0036094; GO:0005488; GO:0003674;[GO:0005576]; GO:0110165; GO:0005575;[GO:0005634]; GO:0043231; GO:0043227; GO:0043229; GO:0043226; GO:0005622; GO:0110165; GO:0005575;[GO:0005829]; GO:0110165; GO:0005737; GO:0005575; GO:000562…	227753	ENSMUSG00000026879	Gsn	mmu:227753; P13020; Q3UPB1; Q8R590	R-MMU-6798695; R-MMU-264870	R-MMU-6798695; R-MMU-264870	Neutrophil degranulation; Caspase-mediated cleavage of cytoskeletal proteins	WP523	Regulation of actin cytoskeleton	235	3	0	9	9		High	High	Not Found	1
High	IsMasterProtein	Q9D7S7	60S ribosomal protein L22-like 1 OS=Mus musculus OX=10090 GN=Rpl22l1 PE=1 SV=1	>sp|Q9D7S7|RL22L_MOUSE 60S ribosomal protein L22-like 1 OS=Mus musculus OX=10090 GN=Rpl22l1 PE=1 SV=1	False	56	7	7	18	5	5	122	14.5	9.45		30.9	268.4	0.6	959663	8.32695e+06	19427.3			protein metabolism;other metabolic processes	cytosol;translational apparatus;other cell component	other molecular function	Pf01776	[GO:0003735]; GO:0005198; GO:0003674;[GO:0005829]; GO:0110165; GO:0005737; GO:0005575; GO:0005622;[GO:0005840]; GO:0043232; GO:0043228; GO:0043229; GO:0043226; GO:0005622; GO:0110165; GO:0005575;[GO:0006412]; GO:0009059; GO:0019538; GO:0010467; GO:0009058; GO:0043170; GO:0044238; GO:0008152; GO:0009987; GO:0008150;[GO:1990904]; GO:0032991; GO:0005575	68028	ENSMUSG00000039221	Rpl22l1	mmu:68028; Q9CXU8; Q9D7S7	R-MMU-156827; R-MMU-1799339; R-MMU-6791226; R-MMU-72689; R-MMU-72706; R-MMU-975956; R-MMU-975957	R-MMU-156827; R-MMU-1799339; R-MMU-6791226; R-MMU-72689; R-MMU-72706; R-MMU-975956; R-MMU-975957	L13a-mediated translational silencing of Ceruloplasmin expression; SRP-dependent cotranslational protein targeting to membrane; Major pathway of rRNA processing in the nucleolus and cytosol; Formation of a pool of free 40S subunits; GTP hydrolysis and joining of the 60S ribosomal subunit; Nonsense Mediated Decay (NMD) independent of the Exon Junction Complex (EJC); Nonsense Mediated Decay (NMD) e…			26	7	0	4	5	1	High	High	Peak Found	1
High	IsMasterProtein	P62242	40S ribosomal protein S8 OS=Mus musculus OX=10090 GN=Rps8 PE=1 SV=2	>sp|P62242|RS8_MOUSE 40S ribosomal protein S8 OS=Mus musculus OX=10090 GN=Rps8 PE=1 SV=2	False	25	6	6	14	6	6	208	24.2	10.32		169.3	130.7		3.81896e+06	2.94739e+06				protein metabolism;other metabolic processes;other biological processes	other membranes;cytosol;ER/Golgi;translational apparatus;nucleus;other cell component	other molecular function	Pf01201	[GO:0002181]; GO:0006412; GO:0009059; GO:0019538; GO:0010467; GO:0009058; GO:0043170; GO:0044238; GO:0008152; GO:0009987; GO:0008150;[GO:0003735]; GO:0005198; GO:0003674;[GO:0005730]; GO:0043232; GO:0031981; GO:0043228; GO:0043229; GO:0070013; GO:0005634; GO:0043226; GO:0005622; GO:0043233; GO:0043231; GO:0110165; GO:0031974; GO:0043227; GO:0005575;[GO:0005737]; GO:0110165; GO:0005622; GO:0005575…	20116	ENSMUSG00000047675	Rps8	mmu:20116; P09058; P62242; Q8C2G6	R-MMU-156827; R-MMU-1799339; R-MMU-6791226; R-MMU-72689; R-MMU-72706; R-MMU-975956; R-MMU-975957; R-MMU-72649; R-MMU-72695; R-MMU-72702	R-MMU-156827; R-MMU-1799339; R-MMU-6791226; R-MMU-72689; R-MMU-72706; R-MMU-975956; R-MMU-975957; R-MMU-72649; R-MMU-72695; R-MMU-72702	L13a-mediated translational silencing of Ceruloplasmin expression; SRP-dependent cotranslational protein targeting to membrane; Major pathway of rRNA processing in the nucleolus and cytosol; Formation of a pool of free 40S subunits; GTP hydrolysis and joining of the 60S ribosomal subunit; Nonsense Mediated Decay (NMD) independent of the Exon Junction Complex (EJC); Nonsense Mediated Decay (NMD) e…	WP163	Cytoplasmic ribosomal proteins	49	11	0	6	6		High	High	Not Found	1
High	IsMasterProtein	P31001	Desmin OS=Mus musculus OX=10090 GN=Des PE=1 SV=3	>sp|P31001|DESM_MOUSE Desmin OS=Mus musculus OX=10090 GN=Des PE=1 SV=3	False	7	4	4	12	1	1	469	53.5	5.27		90.9	88.4	120.8	290296	282198	385699			cell organization and biogenesis;other biological processes	plasma membrane;other membranes;cytoskeleton;nucleus;other cell component	cytoskeletal activity;other molecular function	Pf00038, Pf04732	[GO:0005200]; GO:0005198; GO:0007010; GO:0003674; GO:0006996; GO:0016043; GO:0071840; GO:0009987; GO:0008150;[GO:0005634]; GO:0043231; GO:0043227; GO:0043229; GO:0043226; GO:0005622; GO:0110165; GO:0005575;[GO:0005635]; GO:0031967; GO:0005634; GO:0012505; GO:0110165; GO:0043227; GO:0043229; GO:0043231; GO:0005575; GO:0043226; GO:0005622;[GO:0005737]; GO:0110165; GO:0005622; GO:0005575;[GO:0005856…	13346	ENSMUSG00000026208	Des	mmu:13346; P31001	R-MMU-390522	R-MMU-390522	Striated Muscle Contraction			69	1	0	1	1	1	High	High	Peak Found	1
High	IsMasterProtein	P43276	Histone H1.5 OS=Mus musculus OX=10090 GN=H1-5 PE=1 SV=2	>sp|P43276|H15_MOUSE Histone H1.5 OS=Mus musculus OX=10090 GN=H1-5 PE=1 SV=2	False	16	3	3	9	2	2	223	22.6	10.92		210.4	85.5	4.1	1.30182e+06	528908	25470.6			cell organization and biogenesis;other biological processes	nucleus;other cell component	nucleic acid binding activity;other molecular function	Pf00538	[GO:0000122]; GO:0006357; GO:0045892; GO:0006355; GO:1902679; GO:0010468; GO:2001141; GO:0010558; GO:0051253; GO:0010556; GO:0051252; GO:0009890; GO:0010605; GO:0045934; GO:0009889; GO:0060255; GO:0019219; GO:0009892; GO:0019222; GO:0080090; GO:0048523; GO:0050794; GO:0048519; GO:0050789; GO:0065007; GO:0008150;[GO:0000786]; GO:0032993; GO:0000785; GO:0032991; GO:0110165; GO:0005694; GO:0005575; …	56702	ENSMUSG00000058773	H1-5	mmu:56702; P43276; Q9CRM8	R-MMU-2559584; R-MMU-140342	R-MMU-2559584; R-MMU-140342	Formation of Senescence-Associated Heterochromatin Foci (SAHF); Apoptosis induced DNA fragmentation			94	2	0	2	2	1	High	High	Peak Found	1
High	IsMasterProtein	P62281	40S ribosomal protein S11 OS=Mus musculus OX=10090 GN=Rps11 PE=1 SV=3	>sp|P62281|RS11_MOUSE 40S ribosomal protein S11 OS=Mus musculus OX=10090 GN=Rps11 PE=1 SV=3	False	28	5	5	8	5	5	158	18.4	10.3		153.6	126	20.4	1.23686e+06	1.01418e+06	164577			protein metabolism;other metabolic processes;other biological processes	cytosol;translational apparatus;nucleus;other cell component	nucleic acid binding activity;other molecular function	Pf00366, Pf16205	[GO:0002181]; GO:0006412; GO:0009059; GO:0019538; GO:0010467; GO:0009058; GO:0043170; GO:0044238; GO:0008152; GO:0009987; GO:0008150;[GO:0003735]; GO:0005198; GO:0003674;[GO:0005730]; GO:0043232; GO:0031981; GO:0043228; GO:0043229; GO:0070013; GO:0005634; GO:0043226; GO:0005622; GO:0043233; GO:0043231; GO:0110165; GO:0031974; GO:0043227; GO:0005575;[GO:0005737]; GO:0110165; GO:0005622; GO:0005575…	27207	ENSMUSG00000003429	Rps11	mmu:27207; P04643; P62281	R-MMU-156827; R-MMU-1799339; R-MMU-6791226; R-MMU-72689; R-MMU-72706; R-MMU-975956; R-MMU-975957; R-MMU-72649; R-MMU-72695; R-MMU-72702	R-MMU-156827; R-MMU-1799339; R-MMU-6791226; R-MMU-72689; R-MMU-72706; R-MMU-975956; R-MMU-975957; R-MMU-72649; R-MMU-72695; R-MMU-72702	L13a-mediated translational silencing of Ceruloplasmin expression; SRP-dependent cotranslational protein targeting to membrane; Major pathway of rRNA processing in the nucleolus and cytosol; Formation of a pool of free 40S subunits; GTP hydrolysis and joining of the 60S ribosomal subunit; Nonsense Mediated Decay (NMD) independent of the Exon Junction Complex (EJC); Nonsense Mediated Decay (NMD) e…	WP163; WP310	Cytoplasmic ribosomal proteins; mRNA processing	58	12	0	5	5	2	High	High	Peak Found	1
High	IsMasterProtein	O08692	Neutrophilic granule protein OS=Mus musculus OX=10090 GN=Ngp PE=1 SV=1	>sp|O08692|NGP_MOUSE Neutrophilic granule protein OS=Mus musculus OX=10090 GN=Ngp PE=1 SV=1	False	22	3	3	8	3	3	167	19.3	5.31		178.2	117.5	4.2	1.40548e+06	926776	33474.2			stress response;other biological processes	non-structural extracellular;other cell component	enzyme regulator activity	Pf00666	[GO:0004869]; GO:0004866; GO:0030414; GO:0061135; GO:0004857; GO:0061134; GO:0030234; GO:0140678; GO:0098772; GO:0003674;[GO:0005615]; GO:0110165; GO:0005576; GO:0005575;[GO:0006952]; GO:0006950; GO:0050896; GO:0008150;[GO:0016525]; GO:0045765; GO:2000181; GO:0022603; GO:1901342; GO:1901343; GO:0050793; GO:2000026; GO:0051093; GO:0051241; GO:0050789; GO:0051239; GO:0048519; GO:0065007; GO:0008150…	18054	ENSMUSG00000032484	Ngp	mmu:18054; O08692; Q61903						44	0	0	3	3	1	High	High	Peak Found	1
High	IsMasterProtein	P63082	V-type proton ATPase 16 kDa proteolipid subunit c OS=Mus musculus OX=10090 GN=Atp6v0c PE=1 SV=1	>sp|P63082|VATL_MOUSE V-type proton ATPase 16 kDa proteolipid subunit c OS=Mus musculus OX=10090 GN=Atp6v0c PE=1 SV=1	False	12	1	9	20	1	1	155	15.8	9.13		36.7	261.8	1.5	2.65353e+06	1.89309e+07	105703			cell organization and biogenesis;transport;other biological processes	other membranes;ER/Golgi;other cytoplasmic organelle	transporter activity;other molecular function	Pf00137	[GO:0000220]; GO:0033179; GO:0016471; GO:0033177; GO:0033176; GO:0005774; GO:0098796; GO:0016469; GO:0090533; GO:1904949; GO:0098588; GO:0005773; GO:0032991; GO:0016020; GO:0098533; GO:1902494; GO:0031090; GO:0043231; GO:0005737; GO:0005575; GO:0110165; GO:1902495; GO:0043227; GO:0043229; GO:0005622; GO:1990351; GO:0043226;[GO:0007035]; GO:0051452; GO:0051453; GO:0030641; GO:0065008; GO:0006885; …	11984	ENSMUSG00000024121	Atp6v0c	mmu:11984; P23967; P63082; Q3TD69	R-MMU-6798695; R-MMU-77387; R-MMU-9639288; R-MMU-1222556; R-MMU-917977; R-MMU-983712	R-MMU-6798695; R-MMU-77387; R-MMU-9639288; R-MMU-1222556; R-MMU-917977; R-MMU-983712	Neutrophil degranulation; Insulin receptor recycling; Amino acids regulate mTORC1; ROS and RNS production in phagocytes; Transferrin endocytosis and recycling; Ion channel transport			134	6	0	4	4	1	High	High	Peak Found	1
High	IsMasterProtein	Q6IRU2	Tropomyosin alpha-4 chain OS=Mus musculus OX=10090 GN=Tpm4 PE=1 SV=3	>sp|Q6IRU2|TPM4_MOUSE Tropomyosin alpha-4 chain OS=Mus musculus OX=10090 GN=Tpm4 PE=1 SV=3	False	24	7	7	15	5	5	248	28.5	4.68		136.5	134.5	29	1.67548e+06	1.64986e+06	355908			other biological processes	cytoskeleton;other cell component	cytoskeletal activity;other molecular function	Pf00261	[GO:0001725]; GO:0042641; GO:0097517; GO:0110165; GO:0015629; GO:0032432; GO:0005575; GO:0005856; GO:0043232; GO:0043228; GO:0043229; GO:0043226; GO:0005622;[GO:0002102]; GO:0043232; GO:0015629; GO:0043228; GO:0043229; GO:0005856; GO:0043226; GO:0005622; GO:0110165; GO:0005575;[GO:0005737]; GO:0110165; GO:0005622; GO:0005575;[GO:0015629]; GO:0005856; GO:0043232; GO:0043228; GO:0043229; GO:0043226…	326618	ENSMUSG00000031799	Tpm4	mmu:326618; Q6IRU2	R-MMU-445355; R-MMU-390522; R-MMU-9013424	R-MMU-445355; R-MMU-390522; R-MMU-9013424	Smooth Muscle Contraction; Striated Muscle Contraction; RHOV GTPase cycle			48	3	0	5	5	2	High	High	Peak Found	1
High	IsMasterProtein	P07901	Heat shock protein HSP 90-alpha OS=Mus musculus OX=10090 GN=Hsp90aa1 PE=1 SV=4	>sp|P07901|HS90A_MOUSE Heat shock protein HSP 90-alpha OS=Mus musculus OX=10090 GN=Hsp90aa1 PE=1 SV=4	False	7	5	6	11	3	3	733	84.7	5.01		146.7	142.4	10.9	1.22679e+06	1.19041e+06	91230.3			cell organization and biogenesis;protein metabolism;DNA metabolism;other metabolic processes;stress response;transport;developmental processes;other biological processes	plasma membrane;other membranes;cytosol;cytoskeleton;mitochondrion;nucleus;other cell component	signal transduction activity or receptor binding;enzyme regulator activity;cytoskeletal activity;nucleic acid binding activity;other molecular function	Pf00183, Pf13589	[GO:0001764]; GO:0016477; GO:0048699; GO:0048870; GO:0022008; GO:0009987; GO:0030154; GO:0007399; GO:0008150; GO:0048869; GO:0048731; GO:0032502; GO:0048856; GO:0007275; GO:0032501;[GO:0002134]; GO:0032557; GO:0043168; GO:0019103; GO:0032553; GO:0043167; GO:0000166; GO:0097367; GO:0036094; GO:1901265; GO:1901363; GO:0005488; GO:0003674;[GO:0002135]; GO:0032557; GO:0043168; GO:0019103; GO:0032553;…	15519	ENSMUSG00000021270	Hsp90aa1	mmu:15519; P07901	R-MMU-6798695; R-MMU-380320; R-MMU-3371497; R-MMU-8852276; R-MMU-2029482; R-MMU-8863795; R-MMU-5620912; R-MMU-2565942; R-MMU-380259; R-MMU-380270; R-MMU-8854518; R-MMU-9009391; R-MMU-3371568; R-MMU-9018519; R-MMU-399954; R-MMU-5675482; R-MMU-5218920; R-MMU-1474151; R-MMU-168928; R-MMU-203615; R-MMU-3371511; R-MMU-9013418; R-MMU-9652282	R-MMU-6798695; R-MMU-380320; R-MMU-3371497; R-MMU-8852276; R-MMU-2029482; R-MMU-1227986; R-MMU-8863795; R-MMU-5620912; R-MMU-2565942; R-MMU-380259; R-MMU-380270; R-MMU-380284; R-MMU-8854518; R-MMU-9009391; R-MMU-3371568; R-MMU-9018519; R-MMU-8939211; R-MMU-399954; R-MMU-5675482; R-MMU-4420097; R-MMU-5218920; R-MMU-1474151; R-MMU-168928; R-MMU-203615; R-MMU-3371511; R-MMU-3371571; R-MMU-9013418; R…	Neutrophil degranulation; Recruitment of NuMA to mitotic centrosomes; HSP90 chaperone cycle for steroid hormone receptors (SHR) in the presence of ligand; The role of GTSE1 in G2/M progression after G2 checkpoint; Regulation of actin dynamics for phagocytic cup formation; Downregulation of ERBB2 signaling; Anchoring of the basal body to the plasma membrane; Regulation of PLK1 Activity at G2/M Tra…	WP1243; WP2841; WP387; WP450	EBV LMP1 signaling; Focal adhesion: PI3K-Akt-mTOR signaling pathway; IL-6 signaling pathway; IL-2 signaling pathway	407	32	0	4	4	1	High	High	Peak Found	1
High	IsMasterProtein	P68372	Tubulin beta-4B chain OS=Mus musculus OX=10090 GN=Tubb4b PE=1 SV=1	>sp|P68372|TBB4B_MOUSE Tubulin beta-4B chain OS=Mus musculus OX=10090 GN=Tubb4b PE=1 SV=1	False	17	5	5	11	1	1	445	49.8	4.89		122.6	132.8	44.5	572022	619640	207773			cell organization and biogenesis;other biological processes	cytoskeleton;other cell component	cytoskeletal activity;nucleic acid binding activity;other molecular function	Pf00091, Pf03953	[GO:0003725]; GO:0003723; GO:0003676; GO:0005488; GO:0003674;[GO:0003924]; GO:0017111; GO:0016462; GO:0016818; GO:0016817; GO:0016787; GO:0003824; GO:0003674;[GO:0005200]; GO:0005198; GO:0007010; GO:0003674; GO:0006996; GO:0016043; GO:0071840; GO:0009987; GO:0008150;[GO:0005525]; GO:0032561; GO:0035639; GO:0019001; GO:0032555; GO:0043168; GO:1901265; GO:1901363; GO:0017076; GO:0032553; GO:0043167…	227613	ENSMUSG00000036752	Tubb4b	mmu:227613; P05217; P68372; Q3TKF0; Q3UJ73; Q99JZ6	R-MMU-6798695; R-MMU-9833482; R-MMU-3371497; R-MMU-9646399; R-MMU-5620912; R-MMU-2565942; R-MMU-380259; R-MMU-380270; R-MMU-380320; R-MMU-8854518; R-MMU-5663220; R-MMU-437239; R-MMU-5626467; R-MMU-2132295; R-MMU-6811434; R-MMU-983189; R-MMU-6807878; R-MMU-2467813; R-MMU-2500257; R-MMU-9648025; R-MMU-5620924; R-MMU-8955332; R-MMU-190840; R-MMU-5610787; R-MMU-6811436; R-MMU-8852276; R-MMU-9668328	R-MMU-6798695; R-MMU-9833482; R-MMU-3371497; R-MMU-9646399; R-MMU-5620912; R-MMU-2565942; R-MMU-380259; R-MMU-380270; R-MMU-380284; R-MMU-380320; R-MMU-8854518; R-MMU-5663220; R-MMU-437239; R-MMU-5626467; R-MMU-2132295; R-MMU-6811434; R-MMU-983189; R-MMU-6807878; R-MMU-2467813; R-MMU-2500257; R-MMU-68877; R-MMU-9648025; R-MMU-5620924; R-MMU-8955332; R-MMU-190840; R-MMU-5610787; R-MMU-5617833; R-M…	Neutrophil degranulation; PKR-mediated signaling; HSP90 chaperone cycle for steroid hormone receptors (SHR) in the presence of ligand; Aggrephagy; Anchoring of the basal body to the plasma membrane; Regulation of PLK1 Activity at G2/M Transition; Loss of Nlp from mitotic centrosomes; Recruitment of mitotic centrosome proteins and complexes; Recruitment of NuMA to mitotic centrosomes; AURKA Activa…			81	30	0	1	1	1	High	High	Peak Found	1
High	IsMasterProtein	P35459	Lymphocyte antigen 6D OS=Mus musculus OX=10090 GN=Ly6d PE=1 SV=1	>sp|P35459|LY6D_MOUSE Lymphocyte antigen 6D OS=Mus musculus OX=10090 GN=Ly6d PE=1 SV=1	False	22	3	3	10	3	3	127	13.4	7.5		223.6	76.4		5.51063e+06	1.88185e+06				other biological processes	plasma membrane;other membranes;other cell component		Pf00021	[GO:0005886]; GO:0016020; GO:0071944; GO:0110165; GO:0005575;[GO:0009986]; GO:0110165; GO:0005575;[GO:0030098]; GO:0046649; GO:1903131; GO:0045321; GO:0002521; GO:0001775; GO:0002376; GO:0030154; GO:0030097; GO:0009987; GO:0032501; GO:0008150; GO:0048869; GO:0048468; GO:0032502; GO:0048856;[GO:0035634]; GO:0042221; GO:0050896; GO:0008150;[GO:0098552]; GO:0110165; GO:0016020; GO:0005575	17068	ENSMUSG00000034634	Ly6d	mmu:17068; P35459	R-MMU-163125	R-MMU-163125	Post-translational modification: synthesis of GPI-anchored proteins			27	1	0	3	3		High	High	Not Found	1
High	IsMasterProtein	P62918	60S ribosomal protein L8 OS=Mus musculus OX=10090 GN=Rpl8 PE=1 SV=2	>sp|P62918|RL8_MOUSE 60S ribosomal protein L8 OS=Mus musculus OX=10090 GN=Rpl8 PE=1 SV=2	False	16	3	3	8	3	3	257	28	11.03		191.3	108.7		690851	392743				protein metabolism;other metabolic processes	cytosol;translational apparatus;other cell component	nucleic acid binding activity;other molecular function	Pf03947	[GO:0002181]; GO:0006412; GO:0009059; GO:0019538; GO:0010467; GO:0009058; GO:0043170; GO:0044238; GO:0008152; GO:0009987; GO:0008150;[GO:0003735]; GO:0005198; GO:0003674;[GO:0005737]; GO:0110165; GO:0005622; GO:0005575;[GO:0005829]; GO:0110165; GO:0005737; GO:0005575; GO:0005622;[GO:0005840]; GO:0043232; GO:0043228; GO:0043229; GO:0043226; GO:0005622; GO:0110165; GO:0005575;[GO:0014069]; GO:00995…	26961	ENSMUSG00000003970	Rpl8	mmu:26961; P25120; P62918; Q3V288	R-MMU-156827; R-MMU-1799339; R-MMU-6791226; R-MMU-72689; R-MMU-72706; R-MMU-975956; R-MMU-975957; R-MMU-9629569	R-MMU-156827; R-MMU-1799339; R-MMU-6791226; R-MMU-72689; R-MMU-72706; R-MMU-975956; R-MMU-975957; R-MMU-9629569	L13a-mediated translational silencing of Ceruloplasmin expression; SRP-dependent cotranslational protein targeting to membrane; Major pathway of rRNA processing in the nucleolus and cytosol; Formation of a pool of free 40S subunits; GTP hydrolysis and joining of the 60S ribosomal subunit; Nonsense Mediated Decay (NMD) independent of the Exon Junction Complex (EJC); Nonsense Mediated Decay (NMD) e…	WP163; WP310	Cytoplasmic ribosomal proteins; mRNA processing	46	10	0	3	3		High	High	Not Found	1
High	IsMasterProtein	Q9D3P8	Plasminogen receptor (KT) OS=Mus musculus OX=10090 GN=Plgrkt PE=1 SV=1	>sp|Q9D3P8|PLRKT_MOUSE Plasminogen receptor (KT) OS=Mus musculus OX=10090 GN=Plgrkt PE=1 SV=1	False	27	3	4	7	3	3	147	17.3	9.5		216.6	83.4		1.62015e+06	623721				stress response;other biological processes	plasma membrane;other membranes		Pf10166	[GO:0005886]; GO:0016020; GO:0071944; GO:0110165; GO:0005575;[GO:0006935]; GO:0042330; GO:0042221; GO:0040011; GO:0009605; GO:0050896; GO:0008150;[GO:0006954]; GO:0006952; GO:0006950; GO:0050896; GO:0008150;[GO:0010756]; GO:0010755; GO:0010954; GO:0070613; GO:0045862; GO:1903319; GO:0030162; GO:1903317; GO:0051247; GO:0010628; GO:0051246; GO:0010468; GO:0010604; GO:0010557; GO:0060255; GO:0080090…	67759	ENSMUSG00000016495	Plgrkt	mmu:67759; Q3TCJ3; Q9D3P8						42	0	0	4	4		High	High	Not Found	1
High	IsMasterProtein	O08573	Galectin-9 OS=Mus musculus OX=10090 GN=Lgals9 PE=1 SV=1	>sp|O08573|LEG9_MOUSE Galectin-9 OS=Mus musculus OX=10090 GN=Lgals9 PE=1 SV=1	False	9	3	3	6	3	3	353	40	9.31		265.5	34.5		1.83777e+06	238474				cell adhesion;signal transduction;other biological processes	non-structural extracellular;plasma membrane;other membranes;nucleus;other cell component	signal transduction activity or receptor binding;enzyme regulator activity;other molecular function	Pf00337	[GO:0001819]; GO:0001817; GO:0010628; GO:0051240; GO:0010468; GO:0051239; GO:0010557; GO:0048518; GO:0010556; GO:0050789; GO:0009891; GO:0010604; GO:0009889; GO:0060255; GO:0065007; GO:0009893; GO:0019222; GO:0008150; GO:0048522; GO:0050794;[GO:0002376]; GO:0008150;[GO:0005102]; GO:0005515; GO:0005488; GO:0003674;[GO:0005576]; GO:0110165; GO:0005575;[GO:0005634]; GO:0043231; GO:0043227; GO:004322…	16859	ENSMUSG00000001123	Lgals9	mmu:16859; O08572; O08573; Q3UKE5; Q99L83						276	0	0	3	3		High	High	Not Found	1
High	IsMasterProtein	Q9CQ22	Ragulator complex protein LAMTOR1 OS=Mus musculus OX=10090 GN=Lamtor1 PE=1 SV=1	>sp|Q9CQ22|LTOR1_MOUSE Ragulator complex protein LAMTOR1 OS=Mus musculus OX=10090 GN=Lamtor1 PE=1 SV=1	False	15	2	2	5	2	2	161	17.7	5.15		288.1	11.9		1.79126e+06	73828.7				cell organization and biogenesis;transport;signal transduction;other biological processes	other membranes;other cytoplasmic organelle;other cell component	enzyme regulator activity;other molecular function	Pf15454	[GO:0001558]; GO:0040008; GO:0051128; GO:0050789; GO:0050794; GO:0065007; GO:0008150;[GO:0001919]; GO:0023051; GO:0060255; GO:0050789; GO:0019222; GO:0065007; GO:0050794; GO:0008150;[GO:0005085]; GO:0030695; GO:0060589; GO:0030234; GO:0098772; GO:0003674;[GO:0005764]; GO:0000323; GO:0005773; GO:0043231; GO:0005737; GO:0043227; GO:0043229; GO:0110165; GO:0005622; GO:0043226; GO:0005575;[GO:0005765…	66508	ENSMUSG00000030842	Lamtor1	mmu:66508; Q9CQ22; Q9CYS0	R-MMU-6798695; R-MMU-5628897; R-MMU-166208; R-MMU-9013149; R-MMU-9013408; R-MMU-9013407; R-MMU-9013404; R-MMU-9639288; R-MMU-9013406; R-MMU-1632852; R-MMU-8943724; R-MMU-9013423; R-MMU-380972	R-MMU-6798695; R-MMU-5628897; R-MMU-166208; R-MMU-9013149; R-MMU-9013408; R-MMU-9013407; R-MMU-9013404; R-MMU-9639288; R-MMU-9013406; R-MMU-1632852; R-MMU-8943724; R-MMU-9013423; R-MMU-380972; R-MMU-165159	Neutrophil degranulation; TP53 Regulates Metabolic Genes; mTORC1-mediated signalling; RAC1 GTPase cycle; RHOG GTPase cycle; RHOH GTPase cycle; RAC2 GTPase cycle; Amino acids regulate mTORC1; RHOQ GTPase cycle; Macroautophagy; Regulation of PTEN gene transcription; RAC3 GTPase cycle; Energy dependent regulation of mTOR by LKB1-AMPK			139	14	0	2	2		High	Peak Found	Not Found	1
High	IsMasterProtein	Q60772	Cyclin-dependent kinase 4 inhibitor C OS=Mus musculus OX=10090 GN=Cdkn2c PE=1 SV=1	>sp|Q60772|CDN2C_MOUSE Cyclin-dependent kinase 4 inhibitor C OS=Mus musculus OX=10090 GN=Cdkn2c PE=1 SV=1	False	17	3	3	5	3	3	168	18.1	6		74.6	20.9	204.5	780102	218998	2138911			cell cycle OR cell proliferation;developmental processes;other biological processes	nucleus;other cell component	enzyme regulator activity;other molecular function	Pf12796	[GO:0004861]; GO:0016538; GO:0030291; GO:0019914; GO:0004860; GO:0019887; GO:0019210; GO:0019207; GO:0004857; GO:0030234; GO:0140678; GO:0098772; GO:0003674;[GO:0005634]; GO:0043231; GO:0043227; GO:0043229; GO:0043226; GO:0005622; GO:0110165; GO:0005575;[GO:0005737]; GO:0110165; GO:0005622; GO:0005575;[GO:0008283]; GO:0009987; GO:0008150;[GO:0019901]; GO:0019900; GO:0019899; GO:0005515; GO:000548…	12580	ENSMUSG00000028551	Cdkn2c	mmu:12580; Q60772				WP413	G1 to S cell cycle control	66	1	0	3	3	1	High	Peak Found	Peak Found	1
High	IsMasterProtein	Q9D0W5	Peptidyl-prolyl cis-trans isomerase-like 1 OS=Mus musculus OX=10090 GN=Ppil1 PE=1 SV=1	>sp|Q9D0W5|PPIL1_MOUSE Peptidyl-prolyl cis-trans isomerase-like 1 OS=Mus musculus OX=10090 GN=Ppil1 PE=1 SV=1	False	23	3	4	5	3	3	166	18.2	7.99		140.1		159.9	1.41088e+06		1.61053e+06			protein metabolism;RNA metabolism OR transcription;other metabolic processes;developmental processes	nucleus	other molecular function	Pf00160	[GO:0000398]; GO:0000377; GO:0006397; GO:0000375; GO:0006396; GO:0016071; GO:0008380; GO:0044238; GO:0010467; GO:0032774; GO:0016070; GO:0008152; GO:0009059; GO:0141187; GO:0090304; GO:0009987; GO:0009058; GO:0043170; GO:0034654; GO:0006139; GO:0008150;[GO:0000413]; GO:0018208; GO:0018193; GO:0036211; GO:0019538; GO:0043412; GO:0043170; GO:0044238; GO:0008152; GO:0009987; GO:0008150;[GO:0003755];…	68816	ENSMUSG00000024007	Ppil1	mmu:68816; Q3UA03; Q9D0W5	R-MMU-72163	R-MMU-72163	mRNA Splicing - Major Pathway			64	1	0	4		2	High	Not Found	Peak Found	1
High	IsMasterProtein	P06343	H-2 class II histocompatibility antigen, A-K beta chain OS=Mus musculus OX=10090 GN=H2-Ab1 PE=1 SV=1	>sp|P06343|HB2K_MOUSE H-2 class II histocompatibility antigen, A-K beta chain OS=Mus musculus OX=10090 GN=H2-Ab1 PE=1 SV=1	False	14	3	3	5	3	3	263	29.9	8.76		261.5	38.5		1.37705e+06	202722				other biological processes	plasma membrane;other membranes;ER/Golgi;other cytoplasmic organelle	other molecular function	Pf00969, Pf07654	[GO:0002250]; GO:0006955; GO:0002376; GO:0050896; GO:0008150;[GO:0005769]; GO:0005768; GO:0031410; GO:0012505; GO:0097708; GO:0005737; GO:0110165; GO:0031982; GO:0043231; GO:0005622; GO:0005575; GO:0043227; GO:0043229; GO:0043226;[GO:0005771]; GO:0005770; GO:0005768; GO:0031410; GO:0012505; GO:0097708; GO:0005737; GO:0110165; GO:0031982; GO:0043231; GO:0005622; GO:0005575; GO:0043227; GO:0043229;…			H2-Ab1	P06343; Q31137						47	0	0	3	1		High	Peak Found	Not Found	1
High	IsMasterProtein	Q6ZWV7	60S ribosomal protein L35 OS=Mus musculus OX=10090 GN=Rpl35 PE=1 SV=1	>sp|Q6ZWV7|RL35_MOUSE 60S ribosomal protein L35 OS=Mus musculus OX=10090 GN=Rpl35 PE=1 SV=1	False	20	2	2	5	2	2	123	14.5	11.05		254.5	43.4	2.1	1.79015e+06	305042	14989.6			protein metabolism;RNA metabolism OR transcription;other metabolic processes	cytosol;translational apparatus;other cell component	other molecular function	Pf00831	[GO:0000463]; GO:0000470; GO:0006364; GO:0042273; GO:0006396; GO:0016072; GO:0042254; GO:0022613; GO:0044238; GO:0010467; GO:0032774; GO:0016070; GO:0044085; GO:0008152; GO:0009059; GO:0141187; GO:0090304; GO:0071840; GO:0009987; GO:0009058; GO:0043170; GO:0034654; GO:0006139; GO:0008150;[GO:0002181]; GO:0006412; GO:0009059; GO:0019538; GO:0010467; GO:0009058; GO:0043170; GO:0044238; GO:0008152; …	66489	ENSMUSG00000062997; ENSMUSG00000078193	Rpl35	mmu:66489; Q6ZWV7	R-MMU-156827; R-MMU-1799339; R-MMU-6791226; R-MMU-72689; R-MMU-72706; R-MMU-975956; R-MMU-975957	R-MMU-156827; R-MMU-1799339; R-MMU-6791226; R-MMU-72689; R-MMU-72706; R-MMU-975956; R-MMU-975957	L13a-mediated translational silencing of Ceruloplasmin expression; SRP-dependent cotranslational protein targeting to membrane; Major pathway of rRNA processing in the nucleolus and cytosol; Formation of a pool of free 40S subunits; GTP hydrolysis and joining of the 60S ribosomal subunit; Nonsense Mediated Decay (NMD) independent of the Exon Junction Complex (EJC); Nonsense Mediated Decay (NMD) e…	WP163	Cytoplasmic ribosomal proteins	54	8	0	2	2	1	High	Peak Found	Peak Found	1
High	IsMasterProtein	Q9CQ19	Myosin regulatory light polypeptide 9 OS=Mus musculus OX=10090 GN=Myl9 PE=1 SV=3	>sp|Q9CQ19|MYL9_MOUSE Myosin regulatory light polypeptide 9 OS=Mus musculus OX=10090 GN=Myl9 PE=1 SV=3	False	24	4	4	12	3	3	172	19.8	4.92		97.8	185.3	16.9	1.98806e+06	3.76595e+06	343278			cell organization and biogenesis	cytoskeleton;other cell component	cytoskeletal activity;other molecular function	Pf13499	[GO:0001725]; GO:0042641; GO:0097517; GO:0110165; GO:0015629; GO:0032432; GO:0005575; GO:0005856; GO:0043232; GO:0043228; GO:0043229; GO:0043226; GO:0005622;[GO:0005200]; GO:0005198; GO:0007010; GO:0003674; GO:0006996; GO:0016043; GO:0071840; GO:0009987; GO:0008150;[GO:0005509]; GO:0046872; GO:0043169; GO:0043167; GO:0036094; GO:0005488; GO:0003674;[GO:0005938]; GO:0005737; GO:0071944; GO:0110165…	98932	ENSMUSG00000067818	Myl9	mmu:98932; Q3TW15; Q80X77; Q9CQ19	R-MMU-445355; R-MMU-5627123	R-MMU-445355; R-MMU-5627123	Smooth Muscle Contraction; RHO GTPases activate PAKs			58	2	0	3	3	2	High	High	Peak Found	1
High	IsMasterProtein	Q8R3Q6	Protein MIX23 OS=Mus musculus OX=10090 GN=Mix23 PE=1 SV=1	>sp|Q8R3Q6|MIX23_MOUSE Protein MIX23 OS=Mus musculus OX=10090 GN=Mix23 PE=1 SV=1	False	30	3	3	7	3	3	144	16.7	8.16		218.5	81.5		959112	357990					mitochondrion		Pf09774	[GO:0005758]; GO:0031970; GO:0005740; GO:0070013; GO:0031967; GO:0005739; GO:0043233; GO:0043229; GO:0110165; GO:0043227; GO:0043231; GO:0005737; GO:0031974; GO:0043226; GO:0005622; GO:0005575	381045	ENSMUSG00000075229	Mix23	mmu:381045; Q3UXM5; Q8R3Q6						17	0	0	3	3		High	High	Not Found	1
High	IsMasterProtein	Q9JM76	Actin-related protein 2/3 complex subunit 3 OS=Mus musculus OX=10090 GN=Arpc3 PE=1 SV=3	>sp|Q9JM76|ARPC3_MOUSE Actin-related protein 2/3 complex subunit 3 OS=Mus musculus OX=10090 GN=Arpc3 PE=1 SV=3	False	15	2	2	7	2	2	178	20.5	8.59		108.3	191.7		498052	881968				cell organization and biogenesis;other biological processes	cytoskeleton;nucleus;other cell component	cytoskeletal activity	Pf04062	[GO:0005200]; GO:0005198; GO:0007010; GO:0003674; GO:0006996; GO:0016043; GO:0071840; GO:0009987; GO:0008150;[GO:0005634]; GO:0043231; GO:0043227; GO:0043229; GO:0043226; GO:0005622; GO:0110165; GO:0005575;[GO:0005737]; GO:0110165; GO:0005622; GO:0005575;[GO:0005885]; GO:0032991; GO:0015629; GO:0005575; GO:0005856; GO:0043232; GO:0043228; GO:0043229; GO:0043226; GO:0005622; GO:0110165;[GO:0030027…	56378	ENSMUSG00000029465	Arpc3	mmu:56378; Q3TAT0; Q9JM76	R-MMU-2029482; R-MMU-8856828; R-MMU-3928662; R-MMU-5663213	R-MMU-2029482; R-MMU-8856828; R-MMU-3928662; R-MMU-5663213	Regulation of actin dynamics for phagocytic cup formation; Clathrin-mediated endocytosis; EPHB-mediated forward signaling; RHO GTPases Activate WASPs and WAVEs	WP5242	Comprehensive IL-17A signaling	69	5	0	2	2		High	High	Not Found	1
High	IsMasterProtein	Q61171	Peroxiredoxin-2 OS=Mus musculus OX=10090 GN=Prdx2 PE=1 SV=3	>sp|Q61171|PRDX2_MOUSE Peroxiredoxin-2 OS=Mus musculus OX=10090 GN=Prdx2 PE=1 SV=3	False	15	3	3	7	3	3	198	21.8	5.41		113.7	112.4	73.9	1.41358e+06	1.39748e+06	918689			cell cycle OR cell proliferation;other metabolic processes;stress response;developmental processes;signal transduction;other biological processes	cytosol	other molecular function	Pf00578, Pf10417	[GO:0002357]; GO:0002347; GO:0006952; GO:0009607; GO:0006950; GO:0050896; GO:0008150;[GO:0002536]; GO:0002532; GO:0002679; GO:0032501; GO:0006954; GO:0002252; GO:0045730; GO:0006952; GO:0008150; GO:0002376; GO:0008152; GO:0006950; GO:0009987; GO:0050896;[GO:0004601]; GO:0016209; GO:0016684; GO:0003674; GO:0098869; GO:0016491; GO:1990748; GO:0003824; GO:0009987; GO:0098754; GO:0097237; GO:0008150;…	21672	ENSMUSG00000005161	Prdx2	mmu:21672; O88376; Q60796; Q61171; Q9CWJ4; Q9DB49	R-MMU-5628897; R-MMU-3299685	R-MMU-5628897; R-MMU-3299685	TP53 Regulates Metabolic Genes; Detoxification of Reactive Oxygen Species	WP4466	Oxidative stress and redox pathway	193	3	0	3	3	1	High	High	Peak Found	1
High	IsMasterProtein	P53026	60S ribosomal protein L10a OS=Mus musculus OX=10090 GN=Rpl10a PE=1 SV=3	>sp|P53026|RL10A_MOUSE 60S ribosomal protein L10a OS=Mus musculus OX=10090 GN=Rpl10a PE=1 SV=3	False	18	3	3	6	3	3	217	24.9	9.98		154.7	145.3		601559	565153				protein metabolism;other metabolic processes	cytosol;translational apparatus;other cell component	nucleic acid binding activity;other molecular function	Pf00687	[GO:0002181]; GO:0006412; GO:0009059; GO:0019538; GO:0010467; GO:0009058; GO:0043170; GO:0044238; GO:0008152; GO:0009987; GO:0008150;[GO:0003723]; GO:0003676; GO:0005488; GO:0003674;[GO:0003735]; GO:0005198; GO:0003674;[GO:0005737]; GO:0110165; GO:0005622; GO:0005575;[GO:0005829]; GO:0110165; GO:0005737; GO:0005575; GO:0005622;[GO:0005840]; GO:0043232; GO:0043228; GO:0043229; GO:0043226; GO:00056…			Rpl10a	P53026	R-MMU-156827; R-MMU-1799339; R-MMU-6791226; R-MMU-72689; R-MMU-72706; R-MMU-975956; R-MMU-975957	R-MMU-156827; R-MMU-1799339; R-MMU-6791226; R-MMU-72689; R-MMU-72706; R-MMU-975956; R-MMU-975957	L13a-mediated translational silencing of Ceruloplasmin expression; SRP-dependent cotranslational protein targeting to membrane; Major pathway of rRNA processing in the nucleolus and cytosol; Formation of a pool of free 40S subunits; GTP hydrolysis and joining of the 60S ribosomal subunit; Nonsense Mediated Decay (NMD) independent of the Exon Junction Complex (EJC); Nonsense Mediated Decay (NMD) e…			41	7	0	3	3		High	High	Not Found	1
High	IsMasterProtein	P51881	ADP/ATP translocase 2 OS=Mus musculus OX=10090 GN=Slc25a5 PE=1 SV=3	>sp|P51881|ADT2_MOUSE ADP/ATP translocase 2 OS=Mus musculus OX=10090 GN=Slc25a5 PE=1 SV=3	False	11	3	3	6	1	3	298	32.9	9.73		190.2	109.8		1.32199e+06	763562				cell cycle OR cell proliferation;cell organization and biogenesis;other metabolic processes;transport;other biological processes	other membranes;cytoskeleton;mitochondrion	transporter activity;other molecular function	Pf00153	[GO:0005471]; GO:0005347; GO:0015217; GO:0015297; GO:0000295; GO:0005346; GO:0008514; GO:0015867; GO:0015866; GO:0015291; GO:0015216; GO:0051503; GO:1901505; GO:0022857; GO:0015711; GO:0015868; GO:0022804; GO:0015215; GO:0015865; GO:1901264; GO:0005215; GO:0055085; GO:0006810; GO:0015605; GO:0015932; GO:1901679; GO:0006862; GO:0003674; GO:0009987; GO:0051234; GO:0015748; GO:0015931; GO:0008150; G…	11740	ENSMUSG00000016319	Slc25a5	mmu:11740; P51881; Q61311	R-MMU-83936; R-MMU-9837999	R-MMU-83936; R-MMU-9837999	Transport of nucleosides and free purine and pyrimidine bases across the plasma membrane; Mitochondrial protein degradation	WP295	Electron transport chain	184	3	0	3	3		High	High	Not Found	1
High	IsMasterProtein	P24369	Peptidyl-prolyl cis-trans isomerase B OS=Mus musculus OX=10090 GN=Ppib PE=1 SV=2	>sp|P24369|PPIB_MOUSE Peptidyl-prolyl cis-trans isomerase B OS=Mus musculus OX=10090 GN=Ppib PE=1 SV=2	False	21	3	3	5	3	3	216	23.7	9.55		153.6	89.8	56.7	838859	490228	309449			developmental processes;other biological processes	ER/Golgi;nucleus;other cell component	other molecular function	Pf00160	[GO:0003755]; GO:0016859; GO:0140096; GO:0016853; GO:0003824; GO:0003674;[GO:0005654]; GO:0110165; GO:0031981; GO:0005575; GO:0070013; GO:0005634; GO:0043233; GO:0043229; GO:0043231; GO:0031974; GO:0043226; GO:0005622; GO:0043227;[GO:0005788]; GO:0070013; GO:0005783; GO:0043233; GO:0043229; GO:0043231; GO:0005737; GO:0012505; GO:0031974; GO:0043226; GO:0005622; GO:0043227; GO:0110165; GO:0005575;…	19035	ENSMUSG00000032383	Ppib	mmu:19035; P24369						91	0	0	3	3	2	High	High	Peak Found	1
High	IsMasterProtein	P30681	High mobility group protein B2 OS=Mus musculus OX=10090 GN=Hmgb2 PE=1 SV=3	>sp|P30681|HMGB2_MOUSE High mobility group protein B2 OS=Mus musculus OX=10090 GN=Hmgb2 PE=1 SV=3	False	12	4	4	5	3	3	210	24.1	7.31		141.7	55.8	102.5	920925	362967	666431			cell organization and biogenesis;DNA metabolism;other metabolic processes;stress response;developmental processes;signal transduction;other biological processes	non-structural extracellular;nucleus;other cell component	signal transduction activity or receptor binding;nucleic acid binding activity;other molecular function	Pf00505, Pf09011	[GO:0000122]; GO:0006357; GO:0045892; GO:0006355; GO:1902679; GO:0010468; GO:2001141; GO:0010558; GO:0051253; GO:0010556; GO:0051252; GO:0009890; GO:0010605; GO:0045934; GO:0009889; GO:0060255; GO:0019219; GO:0009892; GO:0019222; GO:0080090; GO:0048523; GO:0050794; GO:0048519; GO:0050789; GO:0065007; GO:0008150;[GO:0000785]; GO:0110165; GO:0005694; GO:0005575; GO:0043232; GO:0043228; GO:0043229; …	97165	ENSMUSG00000054717	Hmgb2	mmu:97165; P30681; Q3UXT1; Q9EQD5	R-MMU-140342	R-MMU-140342	Apoptosis induced DNA fragmentation			253	1	0	3	3	2	High	Peak Found	Peak Found	1
High	IsMasterProtein	P27659	60S ribosomal protein L3 OS=Mus musculus OX=10090 GN=Rpl3 PE=1 SV=3	>sp|P27659|RL3_MOUSE 60S ribosomal protein L3 OS=Mus musculus OX=10090 GN=Rpl3 PE=1 SV=3	False	4	2	2	5	2	2	403	46.1	10.21		171.6	91.5	36.9	525418	280104	112926			protein metabolism;other metabolic processes;other biological processes	cytosol;translational apparatus;nucleus;other cell component	other molecular function	Pf00297	[GO:0002181]; GO:0006412; GO:0009059; GO:0019538; GO:0010467; GO:0009058; GO:0043170; GO:0044238; GO:0008152; GO:0009987; GO:0008150;[GO:0003735]; GO:0005198; GO:0003674;[GO:0005730]; GO:0043232; GO:0031981; GO:0043228; GO:0043229; GO:0070013; GO:0005634; GO:0043226; GO:0005622; GO:0043233; GO:0043231; GO:0110165; GO:0031974; GO:0043227; GO:0005575;[GO:0005737]; GO:0110165; GO:0005622; GO:0005575…	27367	ENSMUSG00000060036	Rpl3	mmu:27367; O89071; P27659; Q91VJ6	R-MMU-156827; R-MMU-72706; R-MMU-1799339; R-MMU-6791226; R-MMU-72689; R-MMU-975956; R-MMU-975957	R-MMU-156827; R-MMU-72706; R-MMU-1799339; R-MMU-6791226; R-MMU-72689; R-MMU-975956; R-MMU-975957	L13a-mediated translational silencing of Ceruloplasmin expression; GTP hydrolysis and joining of the 60S ribosomal subunit; SRP-dependent cotranslational protein targeting to membrane; Major pathway of rRNA processing in the nucleolus and cytosol; Formation of a pool of free 40S subunits; Nonsense Mediated Decay (NMD) independent of the Exon Junction Complex (EJC); Nonsense Mediated Decay (NMD) e…	WP163	Cytoplasmic ribosomal proteins	46	8	0	2	2	1	High	High	Peak Found	1
High	IsMasterProtein	P09405	Nucleolin OS=Mus musculus OX=10090 GN=Ncl PE=1 SV=2	>sp|P09405|NUCL_MOUSE Nucleolin OS=Mus musculus OX=10090 GN=Ncl PE=1 SV=2	False	5	3	3	4	3	3	707	76.7	4.75		199.9	94.2	5.9	608768	287002	18060.2			developmental processes;other biological processes	plasma membrane;nucleus;other cell component	nucleic acid binding activity;other molecular function	Pf00076	[GO:0001525]; GO:0048646; GO:0048514; GO:0032502; GO:0009653; GO:0035239; GO:0001568; GO:0008150; GO:0048856; GO:0035295; GO:0001944; GO:0007275; GO:0048731; GO:0072359; GO:0032501;[GO:0001533]; GO:0005886; GO:0016020; GO:0071944; GO:0110165; GO:0005575;[GO:0003723]; GO:0003676; GO:0005488; GO:0003674;[GO:0005634]; GO:0043231; GO:0043227; GO:0043229; GO:0043226; GO:0005622; GO:0110165; GO:0005575…	17975	ENSMUSG00000026234	Ncl	mmu:17975; P09405; Q548M9; Q61991; Q8BQD8; Q99K50	R-MMU-6791226	R-MMU-6791226	Major pathway of rRNA processing in the nucleolus and cytosol	WP1763; WP310	Mechanisms associated with pluripotency; mRNA processing	126	3	0	2	2	1	High	Peak Found	Peak Found	1
High	IsMasterProtein	O88593	Peptidoglycan recognition protein 1 OS=Mus musculus OX=10090 GN=Pglyrp1 PE=1 SV=1	>sp|O88593|PGRP1_MOUSE Peptidoglycan recognition protein 1 OS=Mus musculus OX=10090 GN=Pglyrp1 PE=1 SV=1	False	19	2	2	4	2	2	182	20.5	7.44		256.1	8.4	35.5	667488	21972.1	92538.7			other metabolic processes;stress response;signal transduction;other biological processes	non-structural extracellular;other cell component	signal transduction activity or receptor binding;other molecular function	Pf01510	[GO:0005125]; GO:0048018; GO:0005102; GO:0030546; GO:0007165; GO:0005515; GO:0030545; GO:0140677; GO:0009987; GO:0050794; GO:0007154; GO:0023052; GO:0051716; GO:0005488; GO:0098772; GO:0008150; GO:0050789; GO:0050896; GO:0003674; GO:0065007;[GO:0005615]; GO:0110165; GO:0005576; GO:0005575;[GO:0005737]; GO:0110165; GO:0005622; GO:0005575;[GO:0006915]; GO:0012501; GO:0008219; GO:0009987; GO:0008150…	21946	ENSMUSG00000030413	Pglyrp1	mmu:21946; O88593; Q62185	R-MMU-6798695; R-MMU-6803157	R-MMU-6798695; R-MMU-6803157	Neutrophil degranulation; Antimicrobial peptides			152	2	0	2	1	1	High	Peak Found	Peak Found	1
High	IsMasterProtein	Q9D6K5	Synaptojanin-2-binding protein OS=Mus musculus OX=10090 GN=Synj2bp PE=1 SV=1	>sp|Q9D6K5|SYJ2B_MOUSE Synaptojanin-2-binding protein OS=Mus musculus OX=10090 GN=Synj2bp PE=1 SV=1	False	27	3	3	4	3	3	145	15.8	6.3		254.8	45.2		749502	133103				cell organization and biogenesis;transport;signal transduction;other biological processes	other membranes;mitochondrion;other cell component	signal transduction activity or receptor binding	Pf00595	[GO:0001937]; GO:0001936; GO:0050680; GO:0050678; GO:0008285; GO:0042127; GO:0048523; GO:0050794; GO:0048519; GO:0050789; GO:0065007; GO:0008150;[GO:0002092]; GO:0002090; GO:0048260; GO:0048259; GO:0045807; GO:0030100; GO:0051050; GO:0051130; GO:0051128; GO:0060627; GO:0048518; GO:0051049; GO:0048522; GO:0050794; GO:0050789; GO:0032879; GO:0065007; GO:0008150;[GO:0005741]; GO:0031966; GO:0031968;…	105940408; 24071	ENSMUSG00000021139; ENSMUSG00000090935	Synj2bp	mmu:105940408; mmu:24071; Q2TTN6; Q6YNE6; Q78HT9; Q8K4F3; Q9D6K5; Q9D8G4						135	0	0	3	2		High	Peak Found	Not Found	1
High	IsMasterProtein	O70591	Prefoldin subunit 2 OS=Mus musculus OX=10090 GN=Pfdn2 PE=1 SV=2	>sp|O70591|PFD2_MOUSE Prefoldin subunit 2 OS=Mus musculus OX=10090 GN=Pfdn2 PE=1 SV=2	False	30	3	3	4	3	3	154	16.5	6.58		241.6	54.6	3.7	1.35923e+06	307343	20878.5			protein metabolism;other metabolic processes;other biological processes	cytosol;mitochondrion;nucleus;other cell component	other molecular function	Pf01920	[GO:0001540]; GO:0033218; GO:0042277; GO:0005488; GO:0003674;[GO:0005654]; GO:0110165; GO:0031981; GO:0005575; GO:0070013; GO:0005634; GO:0043233; GO:0043229; GO:0043231; GO:0031974; GO:0043226; GO:0005622; GO:0043227;[GO:0005739]; GO:0043231; GO:0005737; GO:0043227; GO:0043229; GO:0110165; GO:0005622; GO:0043226; GO:0005575;[GO:0005829]; GO:0110165; GO:0005737; GO:0005575; GO:0005622;[GO:0006457…	18637	ENSMUSG00000006412	Pfdn2	mmu:18637; O70591; Q8R0H2						64	0	0	3	3	1	High	Peak Found	Peak Found	1
High	IsMasterProtein	Q99N89	39S ribosomal protein L43, mitochondrial OS=Mus musculus OX=10090 GN=Mrpl43 PE=1 SV=1	>sp|Q99N89|RM43_MOUSE 39S ribosomal protein L43, mitochondrial OS=Mus musculus OX=10090 GN=Mrpl43 PE=1 SV=1	False	13	2	2	4	2	2	183	20.2	9.52		289	11		999426	37985.7				protein metabolism;other metabolic processes	other membranes;mitochondrion;translational apparatus	other molecular function	Pf05047	[GO:0003735]; GO:0005198; GO:0003674;[GO:0005743]; GO:0019866; GO:0031966; GO:0031090; GO:0031967; GO:0005740; GO:0016020; GO:0043227; GO:0110165; GO:0043229; GO:0005739; GO:0043226; GO:0005575; GO:0005622; GO:0043231; GO:0005737;[GO:0005762]; GO:0000315; GO:0098798; GO:0005761; GO:0015934; GO:0000313; GO:0032991; GO:0005739; GO:0005759; GO:0044391; GO:0005840; GO:0043226; GO:0005575; GO:0043231;…			Mrpl43	Q99N89	R-MMU-5389840; R-MMU-5419276; R-MMU-9937383	R-MMU-5389840; R-MMU-5419276; R-MMU-9937383	Mitochondrial translation elongation; Mitochondrial translation termination; Mitochondrial ribosome-associated quality control			48	3	0	2	2		High	Peak Found	Not Found	1
High	IsMasterProtein	P68037	Ubiquitin-conjugating enzyme E2 L3 OS=Mus musculus OX=10090 GN=Ube2l3 PE=1 SV=1	>sp|P68037|UB2L3_MOUSE Ubiquitin-conjugating enzyme E2 L3 OS=Mus musculus OX=10090 GN=Ube2l3 PE=1 SV=1	False	20	3	3	4	3	3	154	17.9	8.51		215.9	2.3	81.8	2.07437e+06	22366.7	786328			cell cycle OR cell proliferation;protein metabolism;other metabolic processes;other biological processes	nucleus;other cell component	enzyme regulator activity;other molecular function	Pf00179	[GO:0000209]; GO:0016567; GO:0032446; GO:0070647; GO:0043687; GO:0036211; GO:0019538; GO:0043412; GO:0043170; GO:0044238; GO:0008152; GO:0009987; GO:0008150;[GO:0003713]; GO:0003712; GO:0045893; GO:0030674; GO:0140110; GO:0006355; GO:1902680; GO:0060090; GO:0003674; GO:0010468; GO:2001141; GO:0010557; GO:0051254; GO:0010556; GO:0051252; GO:0009891; GO:0010604; GO:0045935; GO:0009889; GO:0060255; …	22195	ENSMUSG00000038965	Ube2l3	mmu:22195; P51966; P68037; P70653; Q9HAV1	R-MMU-983168; R-MMU-8866654; R-MMU-5205685; R-MMU-5357905; R-MMU-5675482; R-MMU-8866652	R-MMU-983168; R-MMU-8866654; R-MMU-5205685; R-MMU-5357905; R-MMU-5675482; R-MMU-8866652	Antigen processing: Ubiquitination & Proteasome degradation; E3 ubiquitin ligases ubiquitinate target proteins; PINK1-PRKN Mediated Mitophagy; Regulation of TNFR1 signaling; Regulation of necroptotic cell death; Synthesis of active ubiquitin: roles of E1 and E2 enzymes	WP3638	Parkinson's disease	125	7	0	3	1	1	High	Peak Found	Peak Found	1
High	IsMasterProtein	Q9D823	60S ribosomal protein L37 OS=Mus musculus OX=10090 GN=Rpl37 PE=1 SV=3	>sp|Q9D823|RL37_MOUSE 60S ribosomal protein L37 OS=Mus musculus OX=10090 GN=Rpl37 PE=1 SV=3	False	22	4	4	17	4	4	97	11.1	11.74		95.1	198.7	6.3	9.52834e+06	1.99149e+07	629784			protein metabolism;other metabolic processes;other biological processes	cytosol;translational apparatus;other cell component	enzyme regulator activity;nucleic acid binding activity;other molecular function	Pf01907	[GO:0002181]; GO:0006412; GO:0009059; GO:0019538; GO:0010467; GO:0009058; GO:0043170; GO:0044238; GO:0008152; GO:0009987; GO:0008150;[GO:0003735]; GO:0005198; GO:0003674;[GO:0005737]; GO:0110165; GO:0005622; GO:0005575;[GO:0005829]; GO:0110165; GO:0005737; GO:0005575; GO:0005622;[GO:0005840]; GO:0043232; GO:0043228; GO:0043229; GO:0043226; GO:0005622; GO:0110165; GO:0005575;[GO:0008270]; GO:00469…	100502825; 67281	ENSMUSG00000041841	Rpl37	mmu:100502825; mmu:67281; Q6ZWV1; Q9D823	R-MMU-156827; R-MMU-1799339; R-MMU-6791226; R-MMU-72689; R-MMU-72706; R-MMU-975956; R-MMU-975957	R-MMU-156827; R-MMU-1799339; R-MMU-6791226; R-MMU-72689; R-MMU-72706; R-MMU-975956; R-MMU-975957	L13a-mediated translational silencing of Ceruloplasmin expression; SRP-dependent cotranslational protein targeting to membrane; Major pathway of rRNA processing in the nucleolus and cytosol; Formation of a pool of free 40S subunits; GTP hydrolysis and joining of the 60S ribosomal subunit; Nonsense Mediated Decay (NMD) independent of the Exon Junction Complex (EJC); Nonsense Mediated Decay (NMD) e…	WP163; WP310	Cytoplasmic ribosomal proteins; mRNA processing	74	9	0	4	4	3	High	High	Peak Found	1
High	IsMasterProtein	Q6IFX2	Keratin, type I cytoskeletal 42 OS=Mus musculus OX=10090 GN=Krt42 PE=1 SV=1	>sp|Q6IFX2|K1C42_MOUSE Keratin, type I cytoskeletal 42 OS=Mus musculus OX=10090 GN=Krt42 PE=1 SV=1	False	8	4	4	10	1	1	452	50.1	5.16		42.8	170.7	86.5	303323	1.21111e+06	613736				cytoskeleton;other cell component	other molecular function	Pf00038	[GO:0005198]; GO:0003674;[GO:0005737]; GO:0110165; GO:0005622; GO:0005575;[GO:0005882]; GO:0099513; GO:0045111; GO:0099512; GO:0005856; GO:0099081; GO:0043232; GO:0099080; GO:0043228; GO:0043229; GO:0110165; GO:0043226; GO:0005622; GO:0005575	68239	ENSMUSG00000053654	Krt42	A7MAW4; mmu:68239; Q2M1G8; Q6IFX2; Q6SEK1						18	0	0	1	1	1	Peak Found	High	Peak Found	1
High	IsMasterProtein	Q8R5F3	ADP-ribose glycohydrolase OARD1 OS=Mus musculus OX=10090 GN=Oard1 PE=1 SV=2	>sp|Q8R5F3|OARD1_MOUSE ADP-ribose glycohydrolase OARD1 OS=Mus musculus OX=10090 GN=Oard1 PE=1 SV=2	False	38	6	6	8	6	6	152	17.1	8.53		127.4	169.6	3.1	1.29117e+06	1.71932e+06	30927			protein metabolism;other metabolic processes;stress response	nucleus;other cell component	other molecular function	Pf01661	[GO:0001883]; GO:0001882; GO:0097367; GO:1901363; GO:0005488; GO:0036094; GO:0003674;[GO:0005654]; GO:0110165; GO:0031981; GO:0005575; GO:0070013; GO:0005634; GO:0043233; GO:0043229; GO:0043231; GO:0031974; GO:0043226; GO:0005622; GO:0043227;[GO:0005730]; GO:0043232; GO:0031981; GO:0043228; GO:0043229; GO:0070013; GO:0005634; GO:0043226; GO:0005622; GO:0043233; GO:0043231; GO:0110165; GO:0031974;…	106821	ENSMUSG00000040771	Oard1	mmu:106821; Q3U5M3; Q8R5F3						60	0	0	6	6	1	High	High	Peak Found	1
High	IsMasterProtein	Q9CPT4	Myeloid-derived growth factor OS=Mus musculus OX=10090 GN=Mydgf PE=1 SV=1	>sp|Q9CPT4|MYDGF_MOUSE Myeloid-derived growth factor OS=Mus musculus OX=10090 GN=Mydgf PE=1 SV=1	False	17	4	4	7	4	4	166	18	6.79		80.7	219.3		815327	2.21713e+06				developmental processes;other biological processes	non-structural extracellular;ER/Golgi		Pf10572	[GO:0001525]; GO:0048646; GO:0048514; GO:0032502; GO:0009653; GO:0035239; GO:0001568; GO:0008150; GO:0048856; GO:0035295; GO:0001944; GO:0007275; GO:0048731; GO:0072359; GO:0032501;[GO:0001934]; GO:0001932; GO:0031401; GO:0042327; GO:0031399; GO:0042325; GO:0051247; GO:0045937; GO:0051246; GO:0019220; GO:0010604; GO:0010562; GO:0060255; GO:0080090; GO:0051174; GO:0009893; GO:0019222; GO:0048522; …	28106	ENSMUSG00000019579	Mydgf	A2RSI7; mmu:28106; Q3UG74; Q9CPT4						107	0	0	4	4		High	High	Not Found	1
High	IsMasterProtein	P63101	14-3-3 protein zeta/delta OS=Mus musculus OX=10090 GN=Ywhaz PE=1 SV=1	>sp|P63101|1433Z_MOUSE 14-3-3 protein zeta/delta OS=Mus musculus OX=10090 GN=Ywhaz PE=1 SV=1	False	21	4	4	7	3	3	245	27.8	4.79		159.3	137.7	2.9	1.76475e+06	1.52564e+06	32665.2			cell organization and biogenesis;protein metabolism;other metabolic processes;stress response;developmental processes;signal transduction;other biological processes	cytosol;nucleus;other cell component	other molecular function	Pf00244	[GO:0000122]; GO:0006357; GO:0045892; GO:0006355; GO:1902679; GO:0010468; GO:2001141; GO:0010558; GO:0051253; GO:0010556; GO:0051252; GO:0009890; GO:0010605; GO:0045934; GO:0009889; GO:0060255; GO:0019219; GO:0009892; GO:0019222; GO:0080090; GO:0048523; GO:0050794; GO:0048519; GO:0050789; GO:0065007; GO:0008150;[GO:0001525]; GO:0048646; GO:0048514; GO:0032502; GO:0009653; GO:0035239; GO:0001568; …	22631	ENSMUSG00000022285	Ywhaz	mmu:22631; P35215; P63101; P70197; P97286; Q3TSF1; Q5EBQ1	R-MMU-5628897; R-MMU-111447; R-MMU-5625740; R-MMU-75035; R-MMU-392517; R-MMU-430116; R-MMU-512988; R-MMU-3769402; R-MMU-9614399; R-MMU-9013700; R-MMU-450604	R-MMU-5628897; R-MMU-111447; R-MMU-5625740; R-MMU-75035; R-MMU-392517; R-MMU-430116; R-MMU-512988; R-MMU-3769402; R-MMU-9614399; R-MMU-9013700; R-MMU-450604	TP53 Regulates Metabolic Genes; Activation of BAD and translocation to mitochondria ; RHO GTPases activate PKNs; Chk1/Chk2(Cds1) mediated inactivation of Cyclin B:Cdk1 complex; Rap1 signalling; GP1b-IX-V activation signalling; Interleukin-3, Interleukin-5 and GM-CSF signaling; Deactivation of the beta-catenin transactivating complex; Regulation of localization of FOXO transcription factors; NOTCH…	WP151; WP373; WP385; WP488; WP553	IL-5 signaling pathway; IL-3 signaling pathway; Myometrial relaxation and contraction pathways; Alpha 6 beta 4 integrin signaling pathway; Calcium regulation in cardiac cells	192	16	1	4	4	1	High	High	Peak Found	1
High	IsMasterProtein	P86792	C-C motif chemokine 21b OS=Mus musculus OX=10090 GN=Ccl21b PE=1 SV=1	>sp|P86792|CC21B_MOUSE C-C motif chemokine 21b OS=Mus musculus OX=10090 GN=Ccl21b PE=1 SV=1;>sp|P86793|CC21C_MOUSE C-C motif chemokine 21c OS=Mus musculus OX=10090 GN=Ccl21c PE=1 SV=1	False	14	2	2	6	0	2	133	14.6	9.88		193.7	99.2	7.1	2.14215e+06	1.09705e+06	78665.2			stress response;signal transduction;other biological processes	non-structural extracellular;plasma membrane;other membranes	signal transduction activity or receptor binding	Pf00048	[GO:0005615]; GO:0110165; GO:0005576; GO:0005575;[GO:0006954]; GO:0006952; GO:0006950; GO:0050896; GO:0008150;[GO:0006955]; GO:0002376; GO:0050896; GO:0008150;[GO:0008009]; GO:0005125; GO:0042379; GO:0060326; GO:0048018; GO:0001664; GO:0005126; GO:0006935; GO:0016477; GO:0070887; GO:0005102; GO:0030546; GO:0007165; GO:0042330; GO:0042221; GO:0048870; GO:0051716; GO:0005515; GO:0030545; GO:0140677…	100042493; 100504239; 100504346; 100862177	ENSMUSG00000073878; ENSMUSG00000094065; ENSMUSG00000095675; ENSMUSG00000096596	Ccl21b	mmu:100042493; mmu:100504239; mmu:100504346; mmu:100862177; O09002; O09006; P84443; P86792; Q5M8M5; Q91V84	R-MMU-418594; R-MMU-380108	R-MMU-418594; R-MMU-380108	G alpha (i) signalling events; Chemokine receptors bind chemokines			64	2	0	2	2	1	High	High	Peak Found	1
High	IsMasterProtein	P47757	F-actin-capping protein subunit beta OS=Mus musculus OX=10090 GN=Capzb PE=1 SV=3	>sp|P47757|CAPZB_MOUSE F-actin-capping protein subunit beta OS=Mus musculus OX=10090 GN=Capzb PE=1 SV=3	False	9	2	2	6	2	2	277	31.3	5.74		92.2	200.6	7.3	692272	1.50643e+06	54548.4			cell organization and biogenesis;developmental processes;other biological processes	other membranes;cytosol;cytoskeleton;other cell component	cytoskeletal activity	Pf01115	[GO:0003779]; GO:0008092; GO:0005515; GO:0005488; GO:0003674;[GO:0005829]; GO:0110165; GO:0005737; GO:0005575; GO:0005622;[GO:0005903]; GO:0098862; GO:0045177; GO:0110165; GO:0005575;[GO:0007010]; GO:0006996; GO:0016043; GO:0071840; GO:0009987; GO:0008150;[GO:0008154]; GO:0007015; GO:0097435; GO:0030036; GO:0016043; GO:0007010; GO:0030029; GO:0071840; GO:0006996; GO:0009987; GO:0008150;[GO:000829…	12345	ENSMUSG00000028745	Capzb	A2AMV7; mmu:12345; P47757	R-MMU-6807878; R-MMU-2132295; R-MMU-983231; R-MMU-3371497; R-MMU-6811436; R-MMU-9035034; R-MMU-9013405	R-MMU-6807878; R-MMU-2132295; R-MMU-983231; R-MMU-3371497; R-MMU-6811436; R-MMU-9035034; R-MMU-9013405	COPI-mediated anterograde transport; MHC class II antigen presentation; Factors involved in megakaryocyte development and platelet production; HSP90 chaperone cycle for steroid hormone receptors (SHR) in the presence of ligand; COPI-independent Golgi-to-ER retrograde traffic; RHOF GTPase cycle; RHOD GTPase cycle			146	7	0	2	2	1	High	High	Peak Found	1
High	IsMasterProtein	P01756	Ig heavy chain V region MOPC 104E OS=Mus musculus OX=10090 PE=1 SV=1	>sp|P01756|HVM12_MOUSE Ig heavy chain V region MOPC 104E OS=Mus musculus OX=10090 PE=1 SV=1	False	22	2	2	6	0	2	117	13	7.11		117.9	115.4	66.6	806753	789494	455740			other biological processes	non-structural extracellular;other cell component	other molecular function	Pf07686	[GO:0003823]; GO:0005488; GO:0003674;[GO:0005576]; GO:0110165; GO:0005575;[GO:0016064]; GO:0019724; GO:0002449; GO:0002460; GO:0002443; GO:0002250; GO:0002252; GO:0006955; GO:0002376; GO:0050896; GO:0008150;[GO:0019814]; GO:0032991; GO:0005575										20	0	0	2	2	2	High	High	Peak Found	1
High	IsMasterProtein	P11440	Cyclin-dependent kinase 1 OS=Mus musculus OX=10090 GN=Cdk1 PE=1 SV=3	>sp|P11440|CDK1_MOUSE Cyclin-dependent kinase 1 OS=Mus musculus OX=10090 GN=Cdk1 PE=1 SV=3	False	3	1	1	5	1	1	297	34.1	8.43		60.2	57	182.8	1.28565e+07	1.21777e+07	3.9043e+07			cell cycle OR cell proliferation;cell organization and biogenesis;protein metabolism;other metabolic processes;stress response;developmental processes;signal transduction;other biological processes	cytoskeleton;mitochondrion;nucleus;other cell component	kinase activity;other molecular function	Pf00069	[GO:0000082]; GO:0044772; GO:0044843; GO:0044770; GO:1903047; GO:0022402; GO:0000278; GO:0009987; GO:0007049; GO:0008150;[GO:0000086]; GO:0044772; GO:0044839; GO:0044770; GO:1903047; GO:0022402; GO:0000278; GO:0009987; GO:0007049; GO:0008150;[GO:0003682]; GO:0005488; GO:0003674;[GO:0004672]; GO:0016301; GO:0016773; GO:0140096; GO:0016772; GO:0003824; GO:0016740; GO:0003674;[GO:0004674]; GO:000467…	12534	ENSMUSG00000019942	Cdk1	mmu:12534; P11440; P70337; Q3TI12	R-MMU-6804114; R-MMU-75035; R-MMU-3301854; R-MMU-69273; R-MMU-5689896; R-MMU-2299718; R-MMU-174048; R-MMU-174184; R-MMU-176412; R-MMU-5620912; R-MMU-9833482; R-MMU-2500257; R-MMU-2565942; R-MMU-380259; R-MMU-380270; R-MMU-380320; R-MMU-8854518; R-MMU-8852276; R-MMU-5687128; R-MMU-2995383; R-MMU-4419969; R-MMU-6804757; R-MMU-110056; R-MMU-176417; R-MMU-2980767; R-MMU-69478; R-MMU-8878166	R-MMU-6804114; R-MMU-75035; R-MMU-3301854; R-MMU-69273; R-MMU-5689896; R-MMU-2299718; R-MMU-174048; R-MMU-174184; R-MMU-176408; R-MMU-176412; R-MMU-5620912; R-MMU-9833482; R-MMU-2500257; R-MMU-2565942; R-MMU-380259; R-MMU-380270; R-MMU-380284; R-MMU-380320; R-MMU-8854518; R-MMU-8852276; R-MMU-5687128; R-MMU-68875; R-MMU-2995383; R-MMU-4419969; R-MMU-6804757; R-MMU-110056; R-MMU-176417; R-MMU-2980…	TP53 Regulates Transcription of Genes Involved in G2 Cell Cycle Arrest; Chk1/Chk2(Cds1) mediated inactivation of Cyclin B:Cdk1 complex; Nuclear Pore Complex (NPC) Disassembly; Cyclin A/B1/B2 associated events during G2/M transition; Ovarian tumor domain proteases; Condensation of Prophase Chromosomes; APC/C:Cdc20 mediated degradation of Cyclin B; Cdc20:Phospho-APC/C mediated degradation of Cyclin…	WP116; WP2432; WP2902; WP413; WP539	Hedgehog signaling pathway; Spinal cord injury; p53 signaling; G1 to S cell cycle control; Wnt signaling pathway	335	35	0	1	1	1	High	High	Peak Found	1
High	IsMasterProtein	P60824	Cold-inducible RNA-binding protein OS=Mus musculus OX=10090 GN=Cirbp PE=1 SV=1	>sp|P60824|CIRBP_MOUSE Cold-inducible RNA-binding protein OS=Mus musculus OX=10090 GN=Cirbp PE=1 SV=1	False	10	1	1	4	1	1	172	18.6	9.61		219.4	80.6		1.33452e+06	489979				cell organization and biogenesis;stress response;other biological processes	nucleus;other cell component	nucleic acid binding activity;other molecular function	Pf00076	[GO:0003723]; GO:0003676; GO:0005488; GO:0003674;[GO:0003730]; GO:0003729; GO:0003723; GO:0003676; GO:0005488; GO:0003674;[GO:0005634]; GO:0043231; GO:0043227; GO:0043229; GO:0043226; GO:0005622; GO:0110165; GO:0005575;[GO:0005654]; GO:0110165; GO:0031981; GO:0005575; GO:0070013; GO:0005634; GO:0043233; GO:0043229; GO:0043231; GO:0031974; GO:0043226; GO:0005622; GO:0043227;[GO:0005737]; GO:011016…	12696	ENSMUSG00000045193	Cirbp	mmu:12696; O09069; O09148; P60824; Q3V1A6; Q61413				WP310	mRNA processing	110	1	0	1	1		High	High	Not Found	1
High	IsMasterProtein	Q9Z0J0	NPC intracellular cholesterol transporter 2 OS=Mus musculus OX=10090 GN=Npc2 PE=1 SV=1	>sp|Q9Z0J0|NPC2_MOUSE NPC intracellular cholesterol transporter 2 OS=Mus musculus OX=10090 GN=Npc2 PE=1 SV=1	False	13	2	2	4	2	2	149	16.4	7.68		162.8	137.2		550683	463849				cell organization and biogenesis;other metabolic processes;transport;other biological processes	ER/Golgi;other cytoplasmic organelle	transporter activity;other molecular function	Pf02221	[GO:0005764]; GO:0000323; GO:0005773; GO:0043231; GO:0005737; GO:0043227; GO:0043229; GO:0110165; GO:0005622; GO:0043226; GO:0005575;[GO:0005783]; GO:0043231; GO:0005737; GO:0012505; GO:0043227; GO:0043229; GO:0110165; GO:0005622; GO:0043226; GO:0005575;[GO:0008203]; GO:0016125; GO:1902652; GO:0008202; GO:0006066; GO:0006629; GO:0044281; GO:0044238; GO:0008152; GO:0009987; GO:0008150;[GO:0009615]…	67963	ENSMUSG00000021242	Npc2	mmu:67963; Q3UB23; Q9Z0J0	R-MMU-6798695; R-MMU-8964038	R-MMU-6798695; R-MMU-8964038	Neutrophil degranulation; LDL clearance	WP3625	Tyrobp causal network in microglia	79	3	0	2	2		High	High	Not Found	1
High	IsMasterProtein	Q9WTI7	Unconventional myosin-Ic OS=Mus musculus OX=10090 GN=Myo1c PE=1 SV=2	>sp|Q9WTI7|MYO1C_MOUSE Unconventional myosin-Ic OS=Mus musculus OX=10090 GN=Myo1c PE=1 SV=2	False	3	2	2	4	2	2	1063	121.9	9.35		147.2	105	47.8	428549	305800	139171			cell organization and biogenesis;stress response;transport;signal transduction;other biological processes	plasma membrane;other membranes;cytosol;cytoskeleton;nucleus;other cell component	signal transduction activity or receptor binding;cytoskeletal activity;other molecular function	Pf00063, Pf00612, Pf06017	[GO:0000146]; GO:0003774; GO:0120544; GO:0140657; GO:0003674; GO:0120543; GO:0016853; GO:0003824;[GO:0003779]; GO:0008092; GO:0005515; GO:0005488; GO:0003674;[GO:0005102]; GO:0005515; GO:0005488; GO:0003674;[GO:0005516]; GO:0005515; GO:0005488; GO:0003674;[GO:0005524]; GO:0032559; GO:0035639; GO:0030554; GO:0032555; GO:0043168; GO:1901265; GO:1901363; GO:0017076; GO:0032553; GO:0043167; GO:000548…	17913	ENSMUSG00000017774	Myo1c	mmu:17913; O08571; O08834; Q3TBQ4; Q3U231; Q5ND46; Q5ND48; Q5ND49; Q9ERB6; Q9QW54; Q9WTI7	R-MMU-2029482; R-MMU-5250924	R-MMU-2029482; R-MMU-5250924	Regulation of actin dynamics for phagocytic cup formation; B-WICH complex positively regulates rRNA expression	WP65	Insulin signaling	224	3	0	2	2	1	High	High	Peak Found	1
High	IsMasterProtein	P24161	T-cell surface glycoprotein CD3 zeta chain OS=Mus musculus OX=10090 GN=Cd247 PE=1 SV=1	>sp|P24161|CD3Z_MOUSE T-cell surface glycoprotein CD3 zeta chain OS=Mus musculus OX=10090 GN=Cd247 PE=1 SV=1	False	26	3	3	3	3	3	164	18.6	9.28		57.2		242.8	692415		2.94132e+06			cell organization and biogenesis;signal transduction;other biological processes	plasma membrane;other membranes;ER/Golgi;other cell component	other molecular function	Pf02189, Pf11628	[GO:0002250]; GO:0006955; GO:0002376; GO:0050896; GO:0008150;[GO:0004888]; GO:0038023; GO:0060089; GO:0003674;[GO:0005737]; GO:0110165; GO:0005622; GO:0005575;[GO:0005794]; GO:0043231; GO:0005737; GO:0012505; GO:0043227; GO:0043229; GO:0110165; GO:0005622; GO:0043226; GO:0005575;[GO:0005886]; GO:0016020; GO:0071944; GO:0110165; GO:0005575;[GO:0033001]; GO:0032997; GO:0098797; GO:0098796; GO:00058…	12503	ENSMUSG00000005763	Cd247	mmu:12503; P24161; P29020; Q9D3G3	R-MMU-198933; R-MMU-2029482; R-MMU-2029481; R-MMU-2029485; R-MMU-202424; R-MMU-202427; R-MMU-202430; R-MMU-202433; R-MMU-389948	R-MMU-198933; R-MMU-2029482; R-MMU-2029481; R-MMU-2029485; R-MMU-202424; R-MMU-202427; R-MMU-202430; R-MMU-202433; R-MMU-389948	Immunoregulatory interactions between a Lymphoid and a non-Lymphoid cell; Regulation of actin dynamics for phagocytic cup formation; FCGR activation; Role of phospholipids in phagocytosis; Downstream TCR signaling; Phosphorylation of CD3 and TCR zeta chains; Translocation of ZAP-70 to Immunological synapse; Generation of second messenger molecules; Co-inhibition by PD-1			82	9	0	3		2	High	Not Found	Peak Found	1
High	IsMasterProtein	P63166	Small ubiquitin-related modifier 1 OS=Mus musculus OX=10090 GN=Sumo1 PE=1 SV=1	>sp|P63166|SUMO1_MOUSE Small ubiquitin-related modifier 1 OS=Mus musculus OX=10090 GN=Sumo1 PE=1 SV=1	False	19	2	2	3	2	2	101	11.6	5.52		283.6	16.4		1.16061e+06	66980.6				cell organization and biogenesis;protein metabolism;other metabolic processes;stress response;other biological processes	plasma membrane;other membranes;cytosol;nucleus;other cell component	other molecular function	Pf00240	[GO:0001741]; GO:0000803; GO:0005694; GO:0043232; GO:0043228; GO:0043229; GO:0043226; GO:0005622; GO:0110165; GO:0005575;[GO:0005634]; GO:0043231; GO:0043227; GO:0043229; GO:0043226; GO:0005622; GO:0110165; GO:0005575;[GO:0005654]; GO:0110165; GO:0031981; GO:0005575; GO:0070013; GO:0005634; GO:0043233; GO:0043229; GO:0043231; GO:0031974; GO:0043226; GO:0005622; GO:0043227;[GO:0005730]; GO:0043232…	22218	ENSMUSG00000026021	Sumo1	mmu:22218; P55856; P63166; Q3TX92; Q93068	R-MMU-3108214; R-MMU-3232142; R-MMU-4085377; R-MMU-4551638; R-MMU-4570464; R-MMU-4615885; R-MMU-9615933; R-MMU-5693565; R-MMU-5696395; R-MMU-3899300; R-MMU-9856649; R-MMU-877312; R-MMU-3232118; R-MMU-4090294; R-MMU-4755510; R-MMU-4655427; R-MMU-8866904; R-MMU-9793242; R-MMU-3065679; R-MMU-3065676; R-MMU-3065678	R-MMU-3108214; R-MMU-3232142; R-MMU-4085377; R-MMU-4551638; R-MMU-4570464; R-MMU-4615885; R-MMU-9615933; R-MMU-5693565; R-MMU-5696395; R-MMU-3899300; R-MMU-9856649; R-MMU-877312; R-MMU-3232118; R-MMU-4090294; R-MMU-4755510; R-MMU-4655427; R-MMU-8866904; R-MMU-9793242; R-MMU-3065679; R-MMU-3065676; R-MMU-3065678	SUMOylation of DNA damage response and repair proteins; SUMOylation of ubiquitinylation proteins; SUMOylation of SUMOylation proteins; SUMOylation of chromatin organization proteins; SUMOylation of RNA binding proteins; SUMOylation of DNA replication proteins; Postmitotic nuclear pore complex (NPC) reformation; Recruitment and ATM-mediated phosphorylation of repair and signaling proteins at DNA d…	WP1763; WP539; WP544	Mechanisms associated with pluripotency; Wnt signaling pathway; Exercise-induced circadian regulation	235	24	0	2	2		High	Peak Found	Not Found	1
High	IsMasterProtein	Q9Z266	SNARE-associated protein Snapin OS=Mus musculus OX=10090 GN=Snapin PE=1 SV=1	>sp|Q9Z266|SNAPN_MOUSE SNARE-associated protein Snapin OS=Mus musculus OX=10090 GN=Snapin PE=1 SV=1	False	18	2	2	3	2	2	136	14.9	9.31		284.4	15.6		473611	26008.1				cell-cell signaling;cell organization and biogenesis;protein metabolism;other metabolic processes;transport;developmental processes;other biological processes	non-structural extracellular;other membranes;cytosol;cytoskeleton;ER/Golgi;other cytoplasmic organelle;other cell component	other molecular function	Pf14712	[GO:0000139]; GO:0098588; GO:0005794; GO:0031090; GO:0043231; GO:0005737; GO:0012505; GO:0016020; GO:0043227; GO:0043229; GO:0110165; GO:0005622; GO:0043226; GO:0005575;[GO:0000149]; GO:0005515; GO:0005488; GO:0003674;[GO:0001669]; GO:0030141; GO:0099503; GO:0012505; GO:0031410; GO:0110165; GO:0097708; GO:0005737; GO:0005575; GO:0031982; GO:0043231; GO:0005622; GO:0043227; GO:0043229; GO:0043226;…	20615	ENSMUSG00000001018	Snapin	mmu:20615; Q3U8V4; Q922V7; Q9Z266	R-MMU-432722	R-MMU-432722	Golgi Associated Vesicle Biogenesis			241	1	0	2	1		High	Peak Found	Not Found	1
High	IsMasterProtein	P70445	Eukaryotic translation initiation factor 4E-binding protein 2 OS=Mus musculus OX=10090 GN=Eif4ebp2 PE=1 SV=1	>sp|P70445|4EBP2_MOUSE Eukaryotic translation initiation factor 4E-binding protein 2 OS=Mus musculus OX=10090 GN=Eif4ebp2 PE=1 SV=1	False	13	1	1	3	1	1	120	12.9	6.52		256	44		326438	56135				signal transduction;other biological processes	nucleus;other cell component	other molecular function	Pf05456	[GO:0005634]; GO:0043231; GO:0043227; GO:0043229; GO:0043226; GO:0005622; GO:0110165; GO:0005575;[GO:0006446]; GO:0006417; GO:0010608; GO:0051246; GO:0010468; GO:0060255; GO:0080090; GO:0010556; GO:0019222; GO:0009889; GO:0050794; GO:0050789; GO:0065007; GO:0008150;[GO:0007613]; GO:0007611; GO:0007610; GO:0050890; GO:0032501; GO:0050877; GO:0008150; GO:0003008;[GO:0008190]; GO:0031369; GO:0005515…	13688	ENSMUSG00000020091	Eif4ebp2	mmu:13688; P70445				WP307	Translation factors	97	1	0	1	1		High	Peak Found	Not Found	1
High	IsMasterProtein	P17095	High mobility group protein HMG-I/HMG-Y OS=Mus musculus OX=10090 GN=Hmga1 PE=1 SV=4	>sp|P17095|HMGA1_MOUSE High mobility group protein HMG-I/HMG-Y OS=Mus musculus OX=10090 GN=Hmga1 PE=1 SV=4	False	34	2	2	3	2	2	107	11.6	10.32		252.1	41.3	6.6	865866	141683	22673.1			cell-cell signaling;cell cycle OR cell proliferation;cell organization and biogenesis;other metabolic processes;stress response;transport;developmental processes;signal transduction;other biological processes	mitochondrion;nucleus;other cell component	signal transduction activity or receptor binding;nucleic acid binding activity;other molecular function		[GO:0000122]; GO:0006357; GO:0045892; GO:0006355; GO:1902679; GO:0010468; GO:2001141; GO:0010558; GO:0051253; GO:0010556; GO:0051252; GO:0009890; GO:0010605; GO:0045934; GO:0009889; GO:0060255; GO:0019219; GO:0009892; GO:0019222; GO:0080090; GO:0048523; GO:0050794; GO:0048519; GO:0050789; GO:0065007; GO:0008150;[GO:0000978]; GO:0000977; GO:0000987; GO:0000976; GO:0001067; GO:1990837; GO:0003676; …	15361	ENSMUSG00000046711; ENSMUSG00000078249	Hmga1	mmu:111241; mmu:15361; P17095; Q91WV2; Q924L7; Q924L8	R-MMU-2559584	R-MMU-2559584	Formation of Senescence-Associated Heterochromatin Foci (SAHF)	WP447	Adipogenesis genes	251	2	0	2	2	1	High	Peak Found	Peak Found	1
High	IsMasterProtein	Q9CYG7	Mitochondrial import receptor subunit TOM34 OS=Mus musculus OX=10090 GN=Tomm34 PE=1 SV=1	>sp|Q9CYG7|TOM34_MOUSE Mitochondrial import receptor subunit TOM34 OS=Mus musculus OX=10090 GN=Tomm34 PE=1 SV=1	False	8	2	2	3	2	2	309	34.3	9.14		215.7	84.3		327514	127929				other biological processes	other membranes;cytosol;mitochondrion	other molecular function	Pf00515, Pf13181	[GO:0005741]; GO:0031966; GO:0031968; GO:0031090; GO:0005740; GO:0019867; GO:0098588; GO:0031967; GO:0016020; GO:0043227; GO:0005739; GO:0110165; GO:0043229; GO:0043226; GO:0043231; GO:0005737; GO:0005575; GO:0005622;[GO:0005829]; GO:0110165; GO:0005737; GO:0005575; GO:0005622;[GO:0006626]; GO:0006605; GO:0072655; GO:0045184; GO:0070585; GO:0072594; GO:0008104; GO:0051234; GO:0033365; GO:0070727;…	67145	ENSMUSG00000018322	Tomm34	A2A5N5; A2A5N6; mmu:67145; Q3THD0; Q812F1; Q812F2; Q9CYG7; Q9D059						40	0	0	2	2		High	Peak Found	Not Found	1
High	IsMasterProtein	Q9QZQ8	Core histone macro-H2A.1 OS=Mus musculus OX=10090 GN=Macroh2a1 PE=1 SV=3	>sp|Q9QZQ8|H2AY_MOUSE Core histone macro-H2A.1 OS=Mus musculus OX=10090 GN=Macroh2a1 PE=1 SV=3	False	5	2	2	3	1	2	372	39.7	9.8		135	63.4	101.6	1.14287e+06	536282	860156			cell organization and biogenesis;DNA metabolism;RNA metabolism OR transcription;other metabolic processes;stress response;other biological processes	nucleus;other cell component	enzyme regulator activity;nucleic acid binding activity;other molecular function	Pf00125, Pf01661, Pf16211	[GO:0000122]; GO:0006357; GO:0045892; GO:0006355; GO:1902679; GO:0010468; GO:2001141; GO:0010558; GO:0051253; GO:0010556; GO:0051252; GO:0009890; GO:0010605; GO:0045934; GO:0009889; GO:0060255; GO:0019219; GO:0009892; GO:0019222; GO:0080090; GO:0048523; GO:0050794; GO:0048519; GO:0050789; GO:0065007; GO:0008150;[GO:0000182]; GO:1990837; GO:0003690; GO:0043565; GO:0003677; GO:0003676; GO:0005488; …	110307790	ENSMSIG00000019507	LOC110307790	A0A6P5QY91; A0A8C6HJH0; mcal:110307790						222	0	0	2	2	1	High	Peak Found	Peak Found	1
High	IsMasterProtein	Q3U9G9	Delta(14)-sterol reductase LBR OS=Mus musculus OX=10090 GN=Lbr PE=1 SV=2	>sp|Q3U9G9|LBR_MOUSE Delta(14)-sterol reductase LBR OS=Mus musculus OX=10090 GN=Lbr PE=1 SV=2	False	3	2	2	3	2	2	626	71.4	9.36		253.1	46.9		1.22379e+06	227002				cell organization and biogenesis;other metabolic processes;other biological processes	other membranes;ER/Golgi;nucleus;other cell component	nucleic acid binding activity;other molecular function	Pf01222, Pf09465	[GO:0001650]; GO:0110165; GO:0005730; GO:0005575; GO:0043232; GO:0031981; GO:0043228; GO:0043229; GO:0070013; GO:0005634; GO:0043226; GO:0005622; GO:0043233; GO:0043231; GO:0031974; GO:0043227;[GO:0003677]; GO:0003676; GO:0005488; GO:0003674;[GO:0005634]; GO:0043231; GO:0043227; GO:0043229; GO:0043226; GO:0005622; GO:0110165; GO:0005575;[GO:0005635]; GO:0031967; GO:0005634; GO:0012505; GO:0110165…	98386	ENSMUSG00000004880	Lbr	mmu:98386; Q3TSW2; Q3U9G9; Q811V8; Q811V9; Q8BST3; Q8K2Y8; Q8VDM0; Q91YS5; Q91Z27	R-MMU-9013423; R-MMU-9013148; R-MMU-9013149; R-MMU-9013408; R-MMU-9013404; R-MMU-8980692; R-MMU-9013106; R-MMU-9013405; R-MMU-2995383; R-MMU-9022692; R-MMU-191273	R-MMU-9013423; R-MMU-9013148; R-MMU-9013149; R-MMU-9013408; R-MMU-9013404; R-MMU-8980692; R-MMU-9013106; R-MMU-9013405; R-MMU-2995383; R-MMU-9022692; R-MMU-191273	RAC3 GTPase cycle; CDC42 GTPase cycle; RAC1 GTPase cycle; RHOG GTPase cycle; RAC2 GTPase cycle; RHOA GTPase cycle; RHOC GTPase cycle; RHOD GTPase cycle; Initiation of Nuclear Envelope (NE) Reformation; Regulation of MECP2 expression and activity; Cholesterol biosynthesis			115	11	0	2	2		High	Peak Found	Not Found	1
High	IsMasterProtein	Q9DCD6	Gamma-aminobutyric acid receptor-associated protein OS=Mus musculus OX=10090 GN=Gabarap PE=1 SV=2	>sp|Q9DCD6|GBRAP_MOUSE Gamma-aminobutyric acid receptor-associated protein OS=Mus musculus OX=10090 GN=Gabarap PE=1 SV=2	False	9	1	1	3	1	1	117	13.9	8.79		300			1.0833e+06					cell organization and biogenesis;other metabolic processes;transport;signal transduction;other biological processes	plasma membrane;other membranes;cytoskeleton;ER/Golgi;other cytoplasmic organelle;other cell component	signal transduction activity or receptor binding;cytoskeletal activity;other molecular function	Pf02991	[GO:0000139]; GO:0098588; GO:0005794; GO:0031090; GO:0043231; GO:0005737; GO:0012505; GO:0016020; GO:0043227; GO:0043229; GO:0110165; GO:0005622; GO:0043226; GO:0005575;[GO:0000226]; GO:0007010; GO:0007017; GO:0006996; GO:0009987; GO:0016043; GO:0008150; GO:0071840;[GO:0000421]; GO:0005774; GO:0005776; GO:0098588; GO:0005773; GO:0031090; GO:0043231; GO:0005737; GO:0016020; GO:0043227; GO:0043229;…	56486	ENSMUSG00000018567	Gabarap	B1AR49; mmu:56486; Q9DCD6; Q9QUI7	R-MMU-8854214; R-MMU-1632852	R-MMU-8854214; R-MMU-1632852	TBC/RABGAPs; Macroautophagy			157	2	0	1			High	Not Found	Not Found	1
High	IsMasterProtein	Q9QUR7	Peptidyl-prolyl cis-trans isomerase NIMA-interacting 1 OS=Mus musculus OX=10090 GN=Pin1 PE=1 SV=1	>sp|Q9QUR7|PIN1_MOUSE Peptidyl-prolyl cis-trans isomerase NIMA-interacting 1 OS=Mus musculus OX=10090 GN=Pin1 PE=1 SV=1	False	9	1	2	3	1	1	165	18.4	8.79		300			648495					cell organization and biogenesis;protein metabolism;other metabolic processes;stress response;developmental processes;other biological processes	cytosol;nucleus;other cell component	cytoskeletal activity;other molecular function	Pf00397, Pf00639	[GO:0000413]; GO:0018208; GO:0018193; GO:0036211; GO:0019538; GO:0043412; GO:0043170; GO:0044238; GO:0008152; GO:0009987; GO:0008150;[GO:0001666]; GO:0006950; GO:0036293; GO:0050896; GO:0070482; GO:0008150; GO:0009628;[GO:0003755]; GO:0016859; GO:0140096; GO:0016853; GO:0003824; GO:0003674;[GO:0003774]; GO:0003674;[GO:0005634]; GO:0043231; GO:0043227; GO:0043229; GO:0043226; GO:0005622; GO:011016…	23988	ENSMUSG00000032171	Pin1	mmu:23988; Q543B3; Q9QUR7	R-MMU-6804756; R-MMU-936440; R-MMU-5668599; R-MMU-6811555	R-MMU-6804756; R-MMU-936440; R-MMU-5668599; R-MMU-6811555	Regulation of TP53 Activity through Phosphorylation; Negative regulators of DDX58/IFIH1 signaling; RHO GTPases Activate NADPH Oxidases; PI5P Regulates TP53 Acetylation	WP1763; WP539	Mechanisms associated with pluripotency; Wnt signaling pathway	115	6	0	2			High	Not Found	Not Found	1
High	IsMasterProtein	Q9CQH3	NADH dehydrogenase [ubiquinone] 1 beta subcomplex subunit 5, mitochondrial OS=Mus musculus OX=10090 GN=Ndufb5 PE=1 SV=1	>sp|Q9CQH3|NDUB5_MOUSE NADH dehydrogenase [ubiquinone] 1 beta subcomplex subunit 5, mitochondrial OS=Mus musculus OX=10090 GN=Ndufb5 PE=1 SV=1	False	8	2	2	3	2	2	189	21.7	9.41		294.5	5.5		983655	18208.7				other metabolic processes	other membranes;mitochondrion;nucleus		Pf09781	[GO:0005654]; GO:0110165; GO:0031981; GO:0005575; GO:0070013; GO:0005634; GO:0043233; GO:0043229; GO:0043231; GO:0031974; GO:0043226; GO:0005622; GO:0043227;[GO:0005743]; GO:0019866; GO:0031966; GO:0031090; GO:0031967; GO:0005740; GO:0016020; GO:0043227; GO:0110165; GO:0043229; GO:0005739; GO:0043226; GO:0005575; GO:0005622; GO:0043231; GO:0005737;[GO:0009060]; GO:0045333; GO:0015980; GO:0006091;…	66046	ENSMUSG00000027673	Ndufb5	mmu:66046; Q9CQH3	R-MMU-6799198	R-MMU-611105; R-MMU-6799198	Complex I biogenesis	WP1248; WP295	Oxidative phosphorylation; Electron transport chain	78	4	0	2	1		High	Peak Found	Not Found	1
High	IsMasterProtein	P53996	CCHC-type zinc finger nucleic acid binding protein OS=Mus musculus OX=10090 GN=Cnbp PE=1 SV=2	>sp|P53996|CNBP_MOUSE CCHC-type zinc finger nucleic acid binding protein OS=Mus musculus OX=10090 GN=Cnbp PE=1 SV=2	False	21	3	3	3	3	3	178	19.6	7.58		194.8	55	50.3	796532	224759	205535			DNA metabolism;other metabolic processes;other biological processes	cytosol;ER/Golgi;nucleus	nucleic acid binding activity;other molecular function	Pf00098	[GO:0000122]; GO:0006357; GO:0045892; GO:0006355; GO:1902679; GO:0010468; GO:2001141; GO:0010558; GO:0051253; GO:0010556; GO:0051252; GO:0009890; GO:0010605; GO:0045934; GO:0009889; GO:0060255; GO:0019219; GO:0009892; GO:0019222; GO:0080090; GO:0048523; GO:0050794; GO:0048519; GO:0050789; GO:0065007; GO:0008150;[GO:0005634]; GO:0043231; GO:0043227; GO:0043229; GO:0043226; GO:0005622; GO:0110165; …	12785	ENSMUSG00000030057	Cnbp	mmu:12785; P53996; Q80Y06; Q8BP23						71	0	0	3	3	3	High	Peak Found	Peak Found	1
High	IsMasterProtein	Q62426	Cystatin-B OS=Mus musculus OX=10090 GN=Cstb PE=1 SV=1	>sp|Q62426|CYTB_MOUSE Cystatin-B OS=Mus musculus OX=10090 GN=Cstb PE=1 SV=1	False	56	5	5	8	5	5	98	11	7.39		69.9	214.7	15.3	686535	2.10781e+06	150556			cell organization and biogenesis;protein metabolism;other metabolic processes;other biological processes	non-structural extracellular;cytosol;nucleus	enzyme regulator activity;other molecular function	Pf00031	[GO:0002020]; GO:0019899; GO:0005515; GO:0005488; GO:0003674;[GO:0004866]; GO:0030414; GO:0061135; GO:0004857; GO:0061134; GO:0030234; GO:0140678; GO:0098772; GO:0003674;[GO:0004869]; GO:0004866; GO:0030414; GO:0061135; GO:0004857; GO:0061134; GO:0030234; GO:0140678; GO:0098772; GO:0003674;[GO:0005615]; GO:0110165; GO:0005576; GO:0005575;[GO:0005634]; GO:0043231; GO:0043227; GO:0043229; GO:004322…	13014	ENSMUSG00000005054	Cstb	mmu:13014; Q3UAW2; Q62426	R-MMU-6798695	R-MMU-6798695	Neutrophil degranulation			63	1	0	5	5	2	High	High	Peak Found	1
High	IsMasterProtein	P47911	60S ribosomal protein L6 OS=Mus musculus OX=10090 GN=Rpl6 PE=1 SV=3	>sp|P47911|RL6_MOUSE 60S ribosomal protein L6 OS=Mus musculus OX=10090 GN=Rpl6 PE=1 SV=3	False	16	5	5	8	5	5	296	33.5	10.7		96.9	203.1		818652	1.71561e+06				protein metabolism;other metabolic processes	cytosol;ER/Golgi;translational apparatus;nucleus;other cell component	other molecular function	Pf01159, Pf03868	[GO:0002181]; GO:0006412; GO:0009059; GO:0019538; GO:0010467; GO:0009058; GO:0043170; GO:0044238; GO:0008152; GO:0009987; GO:0008150;[GO:0003735]; GO:0005198; GO:0003674;[GO:0005634]; GO:0043231; GO:0043227; GO:0043229; GO:0043226; GO:0005622; GO:0110165; GO:0005575;[GO:0005730]; GO:0043232; GO:0031981; GO:0043228; GO:0043229; GO:0070013; GO:0005634; GO:0043226; GO:0005622; GO:0043233; GO:0043231…	19988	ENSMUSG00000029614	Rpl6	mmu:19988; P47911; Q6P5I2; Q925C3	R-MMU-1799339; R-MMU-156827; R-MMU-6791226; R-MMU-72689; R-MMU-72706; R-MMU-975956; R-MMU-975957	R-MMU-1799339; R-MMU-156827; R-MMU-6791226; R-MMU-72689; R-MMU-72706; R-MMU-975956; R-MMU-975957	SRP-dependent cotranslational protein targeting to membrane; L13a-mediated translational silencing of Ceruloplasmin expression; Major pathway of rRNA processing in the nucleolus and cytosol; Formation of a pool of free 40S subunits; GTP hydrolysis and joining of the 60S ribosomal subunit; Nonsense Mediated Decay (NMD) independent of the Exon Junction Complex (EJC); Nonsense Mediated Decay (NMD) e…	WP163	Cytoplasmic ribosomal proteins	57	8	0	5	5		High	High	Not Found	1
[truncated: 219 more rows]

## Sheet: Table S2
Protein FDR Confidence: Combined	Master	Accession	Description	FASTA Title Lines	Contaminant	Coverage [%]	# Peptides	# Isoforms	# PSMs	# Protein Unique Peptides	# Unique Peptides	# AAs	MW [kDa]	calc. pI	# PSMs (by Search Engine): A3(A1) Sequest HT	Abundances (Scaled): F1: Sample, A1	Abundances (Scaled): F3: Sample, A2	Abundances (Scaled): F2: Sample, B1	Abundance: F1: Sample, A1	Abundance: F3: Sample, A2	Abundance: F2: Sample, B1	Score Sequest HT: A3 Sequest HT	Coverage [%] (by Search Engine): A3 Sequest HT	Biological Process	Cellular Component	Molecular Function	Pfam IDs	GO Accessions	Entrez Gene ID	Ensembl Gene ID	Gene Symbol	Gene ID	Reactome Pathway Accessions	Reactome Pathway Accessions (All)	Reactome Pathways	WikiPathway Accessions	WikiPathways	# Protein Annotation Groups	# Protein Pathway Groups	# Razor Peptides	Abundances Count: F1: Sample, A1	Found in Sample Group: A1	Found in Sample Group: A2	Found in Sample Group: B1	# Protein Groups	Modifications
[truncated: 342 more rows]

## Sheet: Table S3
Primer name	Sequence
MLL1 forward	5'-GAGGACCCCGGATTAAACAT-3'
MLL1 reverse	5'-GGCACCTGGCAGCCAGGACA-3'
MLL2 forward	5'-ACAAGTGACAGATTGCCAAG-3'
MLL2 reverse	5'-GGGCAGCGACGAGGGTGGTG-3'
MLL3 forward	5'-AAGTAAGTGATTTCCTAATT-3'
MLL3 reverse	5'-AGCTACCTGGGAAATAAGAG-3'
MLL4 forward	5'-ATGGTAGCAGTAGCTGAGCT-3'
[truncated: 33 more rows]
